# Supplementary material for: Transient hepatic reconstitution of trophic factors enhances aged immunity
Source: Nature. 2025 Dec 17;650(8101):481–9. doi: 10.1038/s41586-025-09873-4 (PMC12893904; doi:10.1038/s41586-025-09873-4)
Supplement: Supplementary file 3 — RIBOmap targets and probe sequences. [file 41586_2025_9873_MOESM3_ESM.xlsx]

## Sheet: Padlock
Target no	Gene Symbol	Probe index	Full probe
1	Dll1	1	/5Phos/AAGATAACATCTGCATCCTAACCCTACACTTGCACTCGCAATTATTACAACATACACTA
1	Dll1	2	/5Phos/AAGATAACATCTGCATCCTAAGTGCTTCAGGCACACCCTAAATTATTACAACATACACTA
1	Dll1	3	/5Phos/AAGATAACATCTGCATCCTAATCAGCCTCTCAGGGTTCTCAATTATTACAACATACACTA
1	Dll1	4	/5Phos/AAGATAACATCTGCATCCTAGCTTGTGCTGTACACGCTCTAATTATTACAACATACACTA
1	Dll1	5	/5Phos/AAGATAACATCTGCATCCTATCTCCCTCTGACAGTTGGCAATTATTACAACATACACTA
1	Dll1	6	/5Phos/AAGATAACATCTGCATCCTAGCGTGTTCGCACCTAGATACAATTATTACAACATACACTA
2	Flt3l	1	/5Phos/AAGATAACAACTGCATCCTACTGCTGTTAGGGCTCCAGGAATTATTACCACATACACTA
2	Flt3l	2	/5Phos/AAGATAACAACTGCATCCTAGGTCACAGGATAATCTTTCAGCAATTATTACCACATACACTA
2	Flt3l	3	/5Phos/AAGATAACAACTGCATCCTAAGTGGATCTCGGTGTTCACGTAATTATTACCACATACACTA
2	Flt3l	4	/5Phos/AAGATAACAACTGCATCCTATTGCCGATGCAAGGCTTCAGAATTATTACCACATACACTA
2	Flt3l	5	/5Phos/AAGATAACAACTGCATCCTACTAGGCTCAGGCAGCTCGGAATTATTACCACATACACTA
2	Flt3l	6	/5Phos/AAGATAACAACTGCATCCTATCCACCTCTGAGCCAGGAACAATTATTACCACATACACTA
3	Il7	1	/5Phos/AAGATAACAGCTGCATCCTAACCTAAAGCTCACGTGGAACATAATTATTACGACATACACTA
3	Il7	2	/5Phos/AAGATAACAGCTGCATCCTACTCTTCAGGAAGCAGGCGTAATTATTACGACATACACTA
3	Il7	3	/5Phos/AAGATAACAGCTGCATCCTAGGCTCACGGTCAGCAGGTGAATTATTACGACATACACTA
3	Il7	4	/5Phos/AAGATAACAGCTGCATCCTAACTGCTTCAGCTTCCTAGCGAATTATTACGACATACACTA
3	Il7	5	/5Phos/AAGATAACAGCTGCATCCTATTAGGGCAGTTGCTGTCGGTAATTATTACGACATACACTA
3	Il7	6	/5Phos/AAGATAACAGCTGCATCCTAAGGCCTTGCCCTCCTTGTCAATTATTACGACATACACTA
4	Klrb1	1	/5Phos/ATACTACAGCATAGAGCACTGGTGCAATTATTACTACATACACTAAAGATA
4	Klrb1	2	/5Phos/ATACTAATCTGGCGTGAATAGTGAAGTAATTATTACTACATACACTAAAGATA
4	Klrb1	3	/5Phos/ATACTAGCACTGGACTGGCCAACAGAATTATTACTACATACACTAAAGATA
4	Klrb1	4	/5Phos/ATACTACACCTGAGCCCTCTGGTCTAATTATTACTACATACACTAAAGATA
4	Klrb1	5	/5Phos/ATACTAATGCCAGCCTGGTCCCTGAAATTATTACTACATACACTAAAGATA
4	Klrb1	6	/5Phos/ATACTACCATCAGAAGAAAGATCAGCCCAATTATTACTACATACACTAAAGATA
5	Ncr1	1	/5Phos/AACCTAGATCCTCTCTCCTTGAGCAGAATTATTACACCATACACTAAAGATA
5	Ncr1	2	/5Phos/AACCTAAGAGCCAAAACATCTGTATGTAATTATTACACCATACACTAAAGATA
5	Ncr1	3	/5Phos/AACCTATGATGAGTAGTGTCACAGGCTCAAATTATTACACCATACACTAAAGATA
5	Ncr1	4	/5Phos/AACCTAGAGAAGAAGTAGGGTCGGTAATTATTACACCATACACTAAAGATA
5	Ncr1	5	/5Phos/AACCTAACTCCTACCCCTTCATTTCTGAATTATTACACCATACACTAAAGATA
5	Ncr1	6	/5Phos/AACCTAGAGTCTCAAGGCACAGTAGGGAATTATTACACCATACACTAAAGATA
6	Fga	1	/5Phos/ACCCTATTGACTCTGATGTCTCTCCACAACTAATTATTACCCCATACACTAAAGATA
6	Fga	2	/5Phos/ACCCTACTCAGGATCTCAATTCTGCGAATTATTACCCCATACACTAAAGATA
6	Fga	3	/5Phos/ACCCTAACCAAGTCGGGAACTGGAGAAATTATTACCCCATACACTAAAGATA
6	Fga	4	/5Phos/ACCCTAGGATATGTCTAACTCGGTGGCAATTATTACCCCATACACTAAAGATA
6	Fga	5	/5Phos/ACCCTACGGATCTTGATATCAATATCCACCTAATTATTACCCCATACACTAAAGATA
6	Fga	6	/5Phos/ACCCTACTCATGAGGAGAACTGGAGCAATTATTACCCCATACACTAAAGATA
7	Cd19	1	/5Phos/AGCCTACTTCATCTAAAGCTGTGGCTAATTATTACGCCATACACTAAAGATA
7	Cd19	2	/5Phos/AGCCTAGTGGATTTCCATAGGACCCAATTATTACGCCATACACTAAAGATA
7	Cd19	3	/5Phos/AGCCTATCCCGTACTGGTTCTGGGTAATTATTACGCCATACACTAAAGATA
7	Cd19	4	/5Phos/AGCCTACGTTCTCATAGAATTCAGAGCCCTAATTATTACGCCATACACTAAAGATA
7	Cd19	5	/5Phos/AGCCTAGGATGTTAGGTGGCTAAATGCCAATTATTACGCCATACACTAAAGATA
7	Cd19	6	/5Phos/AGCCTAACCAGTTCTCAACAGCCAGAATTATTACGCCATACACTAAAGATA
8	Cd22	1	/5Phos/ATCCTAGTTGTACCTACAGACCAGGGTAATTATTACTCCATACACTAAAGATA
8	Cd22	2	/5Phos/ATCCTAGAGAAATTCAGTCCACAGGTCAGAATTATTACTCCATACACTAAAGATA
8	Cd22	3	/5Phos/ATCCTACACACTCTTTCCGTGGTCCGTAATTATTACTCCATACACTAAAGATA
8	Cd22	4	/5Phos/ATCCTAGTGTCATCCATTGCCGGATAATTATTACTCCATACACTAAAGATA
8	Cd22	5	/5Phos/ATCCTACTTACCTTCAGTACCTTCACGTCTAATTATTACTCCATACACTAAAGATA
8	Cd22	6	/5Phos/ATCCTAGAGACATTGAGGTGAATGGGAATTATTACTCCATACACTAAAGATA
9	Itgax	1	/5Phos/AAGCTACGCATATTTTACTGGAAGCTCCAAAATTATTACAGCATACACTAAAGATA
9	Itgax	2	/5Phos/AAGCTACTTAGCTGCCTTACAGAACCCAATTATTACAGCATACACTAAAGATA
9	Itgax	3	/5Phos/AAGCTACGTCCATGTGAAAATGTGTCAGCTAATTATTACAGCATACACTAAAGATA
9	Itgax	4	/5Phos/AAGCTACCACCTATTTGGTTAGTGGCTAATTATTACAGCATACACTAAAGATA
9	Itgax	5	/5Phos/AAGCTAGGCATCGATGCAATGGCCTAATTATTACAGCATACACTAAAGATA
9	Itgax	6	/5Phos/AAGCTAATAACGAATGATGCTTGCAGCAATTATTACAGCATACACTAAAGATA
10	Xcr1	1	/5Phos/ACGCTAAACACAGGCAGTAGACAGGAGAATTATTACCGCATACACTAAAGATA
10	Xcr1	2	/5Phos/ACGCTACTCTGTCTGGACCTTGTGCGAATTATTACCGCATACACTAAAGATA
10	Xcr1	3	/5Phos/ACGCTAGAGTACAGGACAATGGTAGAGAATTATTACCGCATACACTAAAGATA
10	Xcr1	4	/5Phos/ACGCTAATCGGTGGATGGTCATGATGAATTATTACCGCATACACTAAAGATA
10	Xcr1	5	/5Phos/ACGCTACATATGTAAAGGTACCAGGGGAATTATTACCGCATACACTAAAGATA
10	Xcr1	6	/5Phos/ACGCTATGTACGCTTTGTGCTTCCTAATTATTACCGCATACACTAAAGATA
11	Cd68	1	/5Phos/AGGCTATCCTAGCAAGATCAGACACAAATTATTACGGCATACACTAAAGATA
11	Cd68	2	/5Phos/AGGCTAATTCGGATTTGAATTTGGGCTAATTATTACGGCATACACTAAAGATA
11	Cd68	3	/5Phos/AGGCTATTCTGCGCCATGAATGTCCAATTATTACGGCATACACTAAAGATA
11	Cd68	4	/5Phos/AGGCTAATATGCCCCAAGCCTTTCTAATTATTACGGCATACACTAAAGATA
11	Cd68	5	/5Phos/AGGCTATCCTTCCTCAATCCAATCCCAATTATTACGGCATACACTAAAGATA
11	Cd68	6	/5Phos/AGGCTATTGTGGGTCCGGAGCTGGTAATTATTACGGCATACACTAAAGATA
12	Adgre1	1	/5Phos/ATGCTAGCACTCTGTAAGGACACTGGGAATTATTACTGCATACACTAAAGATA
12	Adgre1	2	/5Phos/ATGCTATGGAATACTTAGGGCAGATCCCAATTATTACTGCATACACTAAAGATA
12	Adgre1	3	/5Phos/ATGCTACTCAGACTTCTGCTTTGGCTAATTATTACTGCATACACTAAAGATA
12	Adgre1	4	/5Phos/ATGCTATGAGCAGACAGTGAATGAGGAATTATTACTGCATACACTAAAGATA
12	Adgre1	5	/5Phos/ATGCTACTTCCGAGAGTGTTGTGGCAATTATTACTGCATACACTAAAGATA
12	Adgre1	6	/5Phos/ATGCTATCTTGGAAGTGGATGGCATAATTATTACTGCATACACTAAAGATA
13	Cd3e	1	/5Phos/AATCTAGTCAACTCTACACTGGTTCCTGAGAATTATTACATCATACACTAAAGATA
13	Cd3e	2	/5Phos/AATCTAACAATGATGATTATGGCTACTGCTAATTATTACATCATACACTAAAGATA
13	Cd3e	3	/5Phos/AATCTAGCCAGAATACAGGTCCCGCAATTATTACATCATACACTAAAGATA
13	Cd3e	4	/5Phos/AATCTATAAGGGGAAATCTGGAGAGGCAAATTATTACATCATACACTAAAGATA
13	Cd3e	5	/5Phos/AATCTATGAGGGCCAATTAGGAGAGGAATTATTACATCATACACTAAAGATA
13	Cd3e	6	/5Phos/AATCTATCTCCTATCTGTCAGACTGCTAATTATTACATCATACACTAAAGATA
14	Ccr7	1	/5Phos/ACTCTACCAAAGATCCAGGACTTGGCAATTATTACCTCATACACTAAAGATA
14	Ccr7	2	/5Phos/ACTCTACATCTTGGCAGAAGCACACCTAATTATTACCTCATACACTAAAGATA
14	Ccr7	3	/5Phos/ACTCTAGGTAGCAGAAACTCATAGCCAGAATTATTACCTCATACACTAAAGATA
14	Ccr7	4	/5Phos/ACTCTATGATCAAGGCCTCCACTTGGAATTATTACCTCATACACTAAAGATA
14	Ccr7	5	/5Phos/ACTCTAGAAGGCATACAAGAAAGGGTTGACGAATTATTACCTCATACACTAAAGATA
14	Ccr7	6	/5Phos/ACTCTAGTGGCTGACAGAGAACAAAGAATTATTACCTCATACACTAAAGATA
15	Ly6a	1	/5Phos/AGTCTATACTTAACCTTTTCCAGGCCAATTATTACGTCATACACTAAAGATA
15	Ly6a	2	/5Phos/AGTCTACACAATAACTGCTGCCTCCAATTATTACGTCATACACTAAAGATA
15	Ly6a	3	/5Phos/AGTCTAACTTTAATTTCCTTCAGCTCCAATTATTACGTCATACACTAAAGATA
15	Ly6a	4	/5Phos/AGTCTAATGGGTAAGCAAAGATTGTAATTATTACGTCATACACTAAAGATA
15	Ly6a	5	/5Phos/AGTCTAATTTCACACACTACTCCCAAATTATTACGTCATACACTAAAGATA
16	Pecam1	1	/5Phos/ATTCTATGCAAGAGTGCTGCTTCGGAATTATTACTTCATACACTAAAGATA
16	Pecam1	2	/5Phos/ATTCTACTATGCACCTAATGTGCAGCTAATTATTACTTCATACACTAAAGATA
16	Pecam1	3	/5Phos/ATTCTACTTTGCAGGTGTAGTGTCCAAATTATTACTTCATACACTAAAGATA
16	Pecam1	4	/5Phos/ATTCTATGGGAAACAGCTCTGTTATGTAATTATTACTTCATACACTAAAGATA
16	Pecam1	5	/5Phos/ATTCTATCATTCACGACCGCTTGGTGGAATTATTACTTCATACACTAAAGATA
16	Pecam1	6	/5Phos/ATTCTATGCGCTTTAAGTGCTCGCTAATTATTACTTCATACACTAAAGATA

## Sheet: Primer
Target no	Gene Symbol	Probe index	Full probe
1	Dll1	1	CAATACCTTCCTTGCCAGCCGTTGATGCAGAT
1	Dll1	2	AGGGCTCACGCTAGCTTGGGTTGATGCAGAT
1	Dll1	3	CTCTGTGTGGTCAGCCTAGAGTTGATGCAGAT
1	Dll1	4	AACAGACTGATACTTGGTGTCCTGTTGATGCAGAT
1	Dll1	5	GATGCTCACGCTCACGTCCGTTGATGCAGAT
1	Dll1	6	AGGTAGCACCATTGTGACAAGGTTGATGCAGAT
2	Flt3l	1	GTAGTAACAGCAACAGGAGCAGTTGATGCAGTT
2	Flt3l	2	GTCTTGCAGGTTCACGGCCAGTTGATGCAGTT
2	Flt3l	3	GAAAGGTGCAGCTTGTCACGGTTGATGCAGTT
2	Flt3l	4	CACCTAGAGAAGTTCTGACAGGCGTTGATGCAGTT
2	Flt3l	5	AAGGAGCAGTAACTGCCTAGGGTTGATGCAGTT
2	Flt3l	6	CACGGTCTTCAGCTGCTCGGTTGATGCAGTT
3	Il7	1	GAGGAGGGATGCCGAAGATGGTTGATGCAGCT
3	Il7	2	GTCTTGATCTCCCTCAGCAGGTTGATGCAGCT
3	Il7	3	TCACCAGGGTCTGTGTGCCTGTTGATGCAGCT
3	Il7	4	TCGCTGATGTTCATCTTCAGGGTTGATGCAGCT
3	Il7	5	TCCTAAAGAAGTTAGGCTCGTTGTTGATGCAGCT
3	Il7	6	TGATCATCAGCACGCTCTCGGTTGATGCAGCT
4	Klrb1	1	CCCTCTGGTCTCGGCTAAATTTAATAGTATTATCTT
4	Klrb1	2	ACAGCAAAGACTGTTCAATTCACTAGTATTATCTT
4	Klrb1	3	ATGCTTTGTGCCACTAACGGTAGTATTATCTT
4	Klrb1	4	GGGGAGAGATGGAGCTGATGTTAGTATTATCTT
4	Klrb1	5	GCCGAGTTTCAGAGCCACCCTAGTATTATCTT
4	Klrb1	6	AGAATCCCACTAAGACACTGAGTAGTATTATCTT
5	Ncr1	1	TCCCATATTTATTCTGGATGTGGTTAGGTTTATCTT
5	Ncr1	2	AGACCATGCATAGTCGTTGTAGGTTTATCTT
5	Ncr1	3	GCTGCTGTTCTCAACACCTCCTAGGTTTATCTT
5	Ncr1	4	AGGTCAAACTCCCAATAATCATAGGTTTATCTT
5	Ncr1	5	TGCTTTGCCAAACTTGGTATAGGTTTATCTT
5	Ncr1	6	CCCAGATGATGGGTTTCGGTAGGTTTATCTT
6	Fga	1	GGGCCAGTCTGAGTCCTTGTAGGGTTATCTT
6	Fga	2	TGCGCTTTCTCTATGACTTTTCTAGGGTTATCTT
6	Fga	3	AGCTGGCTCTTAAAACTTCCGGTAGGGTTATCTT
6	Fga	4	CGAGACTGCCGCTAAAACTGTAGGGTTATCTT
6	Fga	5	CTGCAGGACCCTTTGCAAGTAGGGTTATCTT
6	Fga	6	GGTGTCTGCGTTTAGGGATGTAGGGTTATCTT
7	Cd19	1	TCCTCGGAGACAATAATAGGTTAGGCTTATCTT
7	Cd19	2	CTCCAGTATCCTGGACTTGAATTAGGCTTATCTT
7	Cd19	3	ATGTAGGAAGGGAGAGCACATAGGCTTATCTT
7	Cd19	4	GGTCCTGCCCAAGGTTGGATAGGCTTATCTT
7	Cd19	5	CGGCTGGACATATTTGCATCATAGGCTTATCTT
7	Cd19	6	CACCACTGGGACTATCCATCTAGGCTTATCTT
8	Cd22	1	GGTGACGTCTGGATTGCTGTAGGATTATCTT
8	Cd22	2	AGAGGATGTCATACCCAAAGCTAGGATTATCTT
8	Cd22	3	AGGAGTGCTGGACTTGGCACTAGGATTATCTT
8	Cd22	4	AGCGCAAGATGGCATAACTAATAGGATTATCTT
8	Cd22	5	GCGCGGATCTCTGATGCGGTAGGATTATCTT
8	Cd22	6	AAGGTTGGAACGGTTTCTCTAGGATTATCTT
9	Itgax	1	GGCTGCTGATCATGGTGTACTAGCTTTATCTT
9	Itgax	2	CGAGGCTGTGTATGTGTACCTAGCTTTATCTT
9	Itgax	3	ACACTGTGTCCGAACTCAGCTAGCTTTATCTT
9	Itgax	4	TGTGTGATAGCCACATTTGTAGATAGCTTTATCTT
9	Itgax	5	ACGCTGAATACGTATTCATGGGTAGCTTTATCTT
9	Itgax	6	ATCTTTGTGTCCTACCCCAATTTAGCTTTATCTT
10	Xcr1	1	ACCAACTCCATTGTGCTGAGATAGCGTTATCTT
10	Xcr1	2	AGATGAGCCTGACTGTTCGGTTAGCGTTATCTT
10	Xcr1	3	AGGCTGAGGAGAAATACCATAGCGTTATCTT
10	Xcr1	4	GGGGCTCACTACAGACAGGTAGCGTTATCTT
10	Xcr1	5	TCAGTAGAAGGAGGGTCCCTAGCGTTATCTT
10	Xcr1	6	AGTCCATGTCAGGGTTTCAAGTAGCGTTATCTT
11	Cd68	1	GTTCCTTGGGCTATAAGCGTAGCCTTATCTT
11	Cd68	2	TCCACCCTGAATTGGGTATATAGCCTTATCTT
11	Cd68	3	TGGAGCTCTCGAAGAGATGATAGCCTTATCTT
11	Cd68	4	GGTTTTGTTGGGATTCAAAACTAGCCTTATCTT
11	Cd68	5	ACCAGCTAGGCTACACCAGTAGCCTTATCTT
11	Cd68	6	GGTGGTGGCAGGGTTATGAGTGACTAGCCTTATCTT
12	Adgre1	1	GCACGAGGGAGACACTTGTAGTAGCATTATCTT
12	Adgre1	2	GCTTCCCACAGAGTTAGAGCATAGCATTATCTT
12	Adgre1	3	CAGGAGACACAGATAGGCCTAGCATTATCTT
12	Adgre1	4	TTCATCCCGTACCTGACGGTAGCATTATCTT
12	Adgre1	5	AGTCCTGAGTTGCACGTACAATAATTAGCATTATCTT
12	Adgre1	6	AGCAAGAAAGGATGTTAACCCTAGCATTATCTT
13	Cd3e	1	CTCGTCACTGTCTAGAGGGCTAGATTTATCTT
13	Cd3e	2	GCCCAGAGTGATACAGATGTTAGATTTATCTT
13	Cd3e	3	TCAGACTGCTCTCTGATTCATAGATTTATCTT
13	Cd3e	4	TGGAGATGACCATCCGAGGATAGATTTATCTT
13	Cd3e	5	GCTGTAGGAAAGGGCTTAGCTAGATTTATCTT
13	Cd3e	6	GGGTCCACAGAAGGCGATGTAGATTTATCTT
14	Ccr7	1	AGATGCCCTTACACAGGTAGATAGAGTTATCTT
14	Ccr7	2	GCCGATGTAGTCATCGGTGACTAGAGTTATCTT
14	Ccr7	3	GGAGCAAGGTACGGATGATAATTAGAGTTATCTT
14	Ccr7	4	CATCTGGGCCACTTGGATGTAGAGTTATCTT
14	Ccr7	5	GCTGCGGAACTTGACGCCGTAGAGTTATCTT
14	Ccr7	6	AGCAGAACATGAGGAAAGGTATTAGAGTTATCTT
15	Ly6a	1	TGAAGAGGGAGGGGTTTCATAGACTTATCTT
15	Ly6a	2	TACTTTCCTTGTTTGAGAATTAGACTTATCTT
15	Ly6a	3	TGTCAGATGTGGACTGAAGTAGACTTATCTT
15	Ly6a	4	ATACTTTCAATATTAGGAGGGCTAGACTTATCTT
15	Ly6a	5	GCTATAAAGGCAAAACATGGTAGACTTATCTT
16	Pecam1	1	TGGGGCAAGGAAGACTCTGATAGAATTATCTT
16	Pecam1	2	CTGGACCAAGTGTGTCACTTGTAGAATTATCTT
16	Pecam1	3	GGCTTTGGAGATACGGTTTGATTCTAGAATTATCTT
16	Pecam1	4	GGAGGAGAACTCTAACTTCGGTAGAATTATCTT
16	Pecam1	5	TGTTGTGCCAAAACGCTTGGGTAGAATTATCTT
16	Pecam1	6	GAACGGAAAGGAAGATCAAGTAGAATTATCTT
