# Supplementary material for: Transient hepatic reconstitution of trophic factors enhances aged immunity
Source: Nature. 2025 Dec 17;650(8101):481–9. doi: 10.1038/s41586-025-09873-4 (PMC12893904; doi:10.1038/s41586-025-09873-4)
Supplement: Supplementary file 4 — Raw values of serum cytokine measurements performed from peripheral blood of DFI mRNALNP, recombinant protein, or NaCl-treated animals. [file 41586_2025_9873_MOESM4_ESM.xlsx]

## Sheet: Datasheet
Sample ID	Group ID	Client ID	Species	Approx date of birth	Collection Date	Strain (Breed)	Sample Type	GM-CSF (pg/mL)	INFγ (pg/mL)	IL-1α (pg/mL)	IL-1β (pg/mL)	IL-2 (pg/mL)	IL-4 (pg/mL)	IL-6 (pg/mL)	IL-10 (pg/mL)	IL-12(p70) (pg/mL)	TNFα (pg/mL)
104796-2024_1	Tx: mRNA	cc00126931 NM	mouse	2023-11-01	2024-02-20	C57BL6J	serum	<16	12.28	<16	<16	7.52	<3.2	<3.2	<16	<16	<16
104796-2024_2	Tx: mRNA	cc00126931 L	mouse	2023-11-01	2024-02-20	C57BL6J	serum	<16	<3.2	<16	<16	<3.2	<3.2	34.84	<16	<16	<16
104796-2024_3	Tx: mRNA	cc00126931 R	mouse	2023-11-01	2024-02-20	C57BL6J	serum	<16	10.68	<16	<16	<3.2	<3.2	<3.2	<16	<16	<16
104796-2024_4	Tx: mRNA	cc00126931 LL	mouse	2023-11-01	2024-02-20	C57BL6J	serum	<16	<3.2	<16	<16	<3.2	<3.2	26.98	<16	<16	<16
104796-2024_5	Tx: mRNA	cc00126931 RR	mouse	2023-11-01	2024-02-20	C57BL6J	serum	<16	<3.2	<16	<16	<3.2	<3.2	37.66	<16	<16	<16
104796-2024_6	Tx: mRNA	cc00126932 NM	mouse	2023-11-01	2024-02-20	C57BL6J	serum	<16	<3.2	<16	<16	<3.2	<3.2	<3.2	<16	<16	<16
104796-2024_7	Tx: mRNA	cc00126932 L	mouse	2023-11-01	2024-02-20	C57BL6J	serum	<16	9.58	<16	<16	<3.2	<3.2	<3.2	<16	<16	<16
104796-2024_8	Tx: mRNA	cc00126932 R	mouse	2023-11-01	2024-02-20	C57BL6J	serum	<16	<3.2	<16	<16	<3.2	<3.2	<3.2	<16	<16	<16
104796-2024_9	Tx: mRNA	cc00126932 LL	mouse	2023-11-01	2024-02-20	C57BL6J	serum	<16	9.58	532	<16	<3.2	<3.2	16.5	<16	<16	<16
104796-2024_10	Tx: mRNA	cc00126932 RR	mouse	2023-11-01	2024-02-20	C57BL6J	serum	<16	<3.2	<16	<16	<3.2	<3.2	15.56	<16	<16	<16
104796-2024_11	Tx: Cytokines	cc00126933 NM	mouse	2023-11-01	2024-02-20	C57BL6J	serum	<16	<3.2	<16	<16	<3.2	<3.2	16.82	<16	<16	<16
104796-2024_12	Tx: Cytokines	cc00126933 L	mouse	2023-11-01	2024-02-20	C57BL6J	serum	<16	<3.2	<16	<16	12.4	<3.2	50.48	<16	<16	<16
104796-2024_13	Tx: Cytokines	cc00126933 R	mouse	2023-11-01	2024-02-20	C57BL6J	serum	<16	<3.2	<16	<16	11.8	<3.2	<3.2	<16	<16	<16
104796-2024_14	Tx: Cytokines	cc00126933 LL	mouse	2023-11-01	2024-02-20	C57BL6J	serum	<16	<3.2	<16	<16	<3.2	<3.2	<3.2	<16	<16	<16
104796-2024_15	Tx: Cytokines	cc00126933 RR	mouse	2023-11-01	2024-02-20	C57BL6J	serum	106.52	25.98	<16	<16	<3.2	<3.2	22.24	<16	41.24	<16
104796-2024_16	Tx: Cytokines	cc00126934 NM	mouse	2023-11-01	2024-02-20	C57BL6J	serum	109.84	18.14	<16	<16	25.2	<3.2	9.44	81.02	85.4	<16
104796-2024_17	Tx: Cytokines	cc00126934 L	mouse	2023-11-01	2024-02-20	C57BL6J	serum	<16	<3.2	<16	<16	11.8	<3.2	<3.2	<16	<16	<16
104796-2024_18	Tx: Cytokines	cc00126934 R	mouse	2023-11-01	2024-02-20	C57BL6J	serum	<16	<3.2	<16	<16	<3.2	<3.2	<3.2	<16	<16	<16
104796-2024_19	Tx: Cytokines	cc00126934 LL	mouse	2023-11-01	2024-02-20	C57BL6J	serum	<16	<3.2	<16	49.52	<3.2	<3.2	<3.2	63.18	<16	<16
104796-2024_20	Tx: Cytokines	cc00126934 RR	mouse	2023-11-01	2024-02-20	C57BL6J	serum	<16	<3.2	<16	<16	<3.2	<3.2	7.5	<16	<16	<16
104796-2024_21	Tx: PBS	cc00126935 NM	mouse	2023-11-01	2024-02-20	C57BL6J	serum	<16	<3.2	<16	<16	<3.2	<3.2	<3.2	<16	<16	<16
104796-2024_22	Tx: PBS	cc00126935 L	mouse	2023-11-01	2024-02-20	C57BL6J	serum	<16	<3.2	<16	<16	<3.2	<3.2	<3.2	<16	<16	<16
104796-2024_23	Tx: PBS	cc00126935 R	mouse	2023-11-01	2024-02-20	C57BL6J	serum	<16	<3.2	<16	<16	<3.2	<3.2	<3.2	<16	<16	<16
104796-2024_24	Tx: PBS	cc00126935 LL	mouse	2023-11-01	2024-02-20	C57BL6J	serum	<16	<3.2	<16	<16	<3.2	<3.2	<3.2	<16	<16	<16
104796-2024_25	Tx: PBS	cc00126935 RR	mouse	2023-11-01	2024-02-20	C57BL6J	serum	<16	<3.2	<16	<16	<3.2	<3.2	<3.2	<16	<16	<16
104796-2024_26	Tx: PBS	cc00126936 NM	mouse	2023-11-01	2024-02-20	C57BL6J	serum	<16	9.85853	<16	<16	<3.2	<3.2	<3.2	<16	<16	<16
104796-2024_27	Tx: PBS	cc00126936 L	mouse	2023-11-01	2024-02-20	C57BL6J	serum	<16	<3.2	<16	<16	<3.2	<3.2	<3.2	<16	<16	<16
104796-2024_28	Tx: PBS	cc00126936 R	mouse	2023-11-01	2024-02-20	C57BL6J	serum	<16	<3.2	<16	<16	<3.2	<3.2	<3.2	<16	<16	<16
104796-2024_29	Tx: PBS	cc00126936 LL	mouse	2023-11-01	2024-02-20	C57BL6J	serum	<16	<3.2	<16	<16	<3.2	<3.2	<3.2	<16	<16	<16
104796-2024_30	Tx: PBS	cc00126936 RR	mouse	2023-11-01	2024-02-20	C57BL6J	serum	<16	<3.2	<16	<16	<3.2	<3.2	<3.2	<16	<16	<16
