# Supplementary material for: Transient hepatic reconstitution of trophic factors enhances aged immunity
Source: Nature. 2025 Dec 17;650(8101):481–9. doi: 10.1038/s41586-025-09873-4 (PMC12893904; doi:10.1038/s41586-025-09873-4)
Supplement: Supplementary file 5 — Raw values of serum cytokine measurements performed from peripheral blood of DFI mRNA-LNP, Luc mRNA-LNP, single DFI factor mRNA LNP, or NaCl-treated animals. [file 41586_2025_9873_MOESM5_ESM.xlsx]

## Sheet: Datasheet
Sample ID	Group ID	Client ID	Species	Collection Date	Strain (Breed)	Sample Type	G-CSF (pg/mL)	GM-CSF (pg/mL)	INFγ (pg/mL)	IL-1α (pg/mL)	IL-1β (pg/mL)	IL-2 (pg/mL)	IL-4 (pg/mL)	IL-5 (pg/mL)	IL-6 (pg/mL)	IL-7 (pg/mL)	IL-9 (pg/mL)	IL-10 (pg/mL)	IL-12(p40) (pg/mL)	IL-12(p70) (pg/mL)	IL-13 (pg/mL)	IL-15 (pg/mL)	IL-17 (pg/mL)	IP-10 (pg/mL)	MKC (pg/mL)	MCP-1 (pg/mL)	MIP-1α (pg/mL)	MIP-1β (pg/mL)	MIP-2 (pg/mL)	RANTES (pg/mL)	TNFα (pg/mL)
131464-2024_1	DFI mRNA	L	mouse	2024-11-21	C57BL6J	Serum	9106.31	<16	<3.2	240.366	<16	9.50352	<3.2	27.512	100.765	<16	<16	<16	<3.2	<16	<64	<80	7.9643	502.862	<16	96.2311	<80	211.632	<80	146.886	<16
131464-2024_2	DFI mRNA	R	mouse	2024-11-21	C57BL6J	Serum	1841.01	<16	<3.2	210.31	32.0501	<3.2	<3.2	15.3416	85.584	<16	<16	279.527	<3.2	243.83	139.465	<80	23.2218	568.004	58.2696	170.636	<80	<80	<80	102.534	48.534
131464-2024_3	DFI mRNA	LL	mouse	2024-11-21	C57BL6J	Serum	1741.75	<16	<3.2	112.595	<16	<3.2	<3.2	20.7998	42.4039	<16	<16	<16	<3.2	<16	<64	<80	<3.2	471.046	37.6173	96.2311	<80	176.687	<80	<16	<16
131464-2024_4	DFI mRNA	RR	mouse	2024-11-21	C57BL6J	Serum	4033.53	<16	<3.2	153.403	<16	<3.2	<3.2	31.2587	86.2169	<16	<16	<16	<3.2	<16	<64	<80	8.46608	451.728	<16	101.431	<80	184.15	<80	183.318	<16
131464-2024_5	Dll1 mRNA	NM	mouse	2024-11-21	C57BL6J	Serum	3600.11	<16	<3.2	210.31	<16	<3.2	<3.2	10.6986	175.088	<16	<16	<16	<3.2	<16	<64	705.364	12.6694	252.974	52.3161	<16	<80	<80	<80	<16	<16
131464-2024_6	Dll1 mRNA	L	mouse	2024-11-21	C57BL6J	Serum	2273.98	<16	<3.2	51.477	<16	<3.2	<3.2	37.6934	66.2618	<16	<16	<16	<3.2	<16	<64	<80	11.197	345.668	68.7882	49.2605	<80	<80	<80	<16	<16
131464-2024_7	Dll1 mRNA	R	mouse	2024-11-21	C57BL6J	Serum	1902.98	<16	<3.2	119.61	<16	<3.2	<3.2	<3.2	<3.2	<16	<16	<16	<3.2	<16	<64	<80	12.1798	139.546	<16	<16	<80	<80	<80	<16	<16
131464-2024_8	Dll1 mRNA	LL	mouse	2024-11-21	C57BL6J	Serum	2074.72	<16	<3.2	75.72	<16	6.41132	<3.2	16.8502	95.0734	<16	<16	<16	<3.2	<16	<64	<80	<3.2	296.815	60.6277	34.8214	<80	<80	<80	<16	<16
131464-2024_9	Dll1 mRNA	RR	mouse	2024-11-21	C57BL6J	Serum	1126.82	<16	<3.2	179.213	<16	<3.2	<3.2	<3.2	102.029	<16	<16	<16	<3.2	<16	<64	<80	8.9661	266.092	125.18	71.28	<80	<80	<80	<16	<16
131464-2024_10	Flt3l mRNA	NM	mouse	2024-11-21	C57BL6J	Serum	5824.86	<16	<3.2	146.795	<16	<3.2	<3.2	<3.2	125.102	<16	<16	<16	<3.2	<16	<64	<80	<3.2	464.351	58.2696	106.531	<80	299.644	<80	124.967	<16
131464-2024_11	Flt3l mRNA	L	mouse	2024-11-21	C57BL6J	Serum	2872.14	792.371	122.354	75.72	<16	80.1147	43.6071	1238.26	256.801	<16	582.465	354.225	<3.2	1129.53	414.952	<80	88.0575	643.939	287.251	291.234	540.631	694.002	<80	248.819	<16
131464-2024_12	Flt3l mRNA	R	mouse	2024-11-21	C57BL6J	Serum	5788.05	<16	<3.2	140.117	<16	<3.2	<3.2	68.3137	145.652	<16	<16	<16	<3.2	<16	<64	<80	11.197	704.841	100.844	121.308	<80	289.9	<80	78.4254	<16
131464-2024_13	Flt3l mRNA	LL	mouse	2024-11-21	C57BL6J	Serum	2563.95	<16	<3.2	153.403	193.894	<3.2	<3.2	22.7407	114.04	<16	119.688	88.6923	<3.2	<16	<64	<80	19.0673	556.16	99.1949	245.075	<80	<80	<80	119.483	81.3613
131464-2024_14	Flt3l mRNA	RR	mouse	2024-11-21	C57BL6J	Serum	1371.26	<16	<3.2	185.527	<16	8.27889	<3.2	<3.2	80.5202	<16	<16	<16	<3.2	<16	<64	<80	11.4432	432.729	<16	130.785	<80	168.928	<80	71.2218	<16
131464-2024_15	Il7 mRNA	NM	mouse	2024-11-21	C57BL6J	Serum	670.421	120.431	<3.2	<16	<16	8.89301	<3.2	17.847	22.4948	40.2121	<16	<16	<3.2	<16	<64	<80	9.09084	103.762	<16	<16	<80	<80	<80	<16	<16
131464-2024_16	Il7 mRNA	L	mouse	2024-11-21	C57BL6J	Serum	1183.37	<16	<3.2	<16	<16	<3.2	<3.2	14.8349	36.0081	35.0401	<16	<16	<3.2	<16	<64	<80	6.9549	95.5003	<16	<16	<80	<80	<80	<16	<16
131464-2024_17	Il7 mRNA	R	mouse	2024-11-21	C57BL6J	Serum	3083.26	<16	<3.2	51.477	<16	<3.2	<3.2	22.7407	49.4195	<16	<16	<16	<3.2	<16	<64	<80	9.46446	108.799	<16	<16	<80	<80	<80	<16	<16
131464-2024_18	Il7 mRNA	LL	mouse	2024-11-21	C57BL6J	Serum	915.473	<16	<3.2	252.14	<16	<3.2	<3.2	11.7481	88.7478	<16	175.197	<16	<3.2	<16	<64	<80	19.902	128.529	49.9094	62.2148	<80	<80	<80	<16	<16
131464-2024_19	Il7 mRNA	RR	mouse	2024-11-21	C57BL6J	Serum	1503.86	<16	<3.2	51.477	<16	14.8706	<3.2	9.63682	65.3101	<16	<16	<16	<3.2	<16	<64	<80	<3.2	104.678	34.464	34.8214	<80	<80	<80	<16	<16
131464-2024_20	Luc mRNA	NM	mouse	2024-11-21	C57BL6J	Serum	4570.42	86.3409	9.81747	75.72	<16	19.5011	<3.2	12.7867	257.12	<16	<16	<16	<3.2	43.5003	<64	<80	<3.2	254.865	57.0857	49.2605	193.679	160.831	<80	42.2068	<16
131464-2024_21	Luc mRNA	L	mouse	2024-11-21	C57BL6J	Serum	947.115	1519.48	401.041	105.476	<16	168.12	224.723	837.945	332.811	<16	642.528	1058.57	<3.2	3348.2	3459.9	362.854	210.068	343.241	459.648	68.3099	980.804	1998.8	<80	542.862	<16
131464-2024_22	Luc mRNA	R	mouse	2024-11-21	C57BL6J	Serum	1716.92	33.8688	<3.2	681.06	<16	7.03846	<3.2	<3.2	76.7205	<16	346.88	<16	<3.2	<16	<64	<80	<3.2	377.631	35.0977	74.2034	<80	<80	<80	<16	<16
131464-2024_23	Luc mRNA	LL	mouse	2024-11-21	C57BL6J	Serum	2172.07	174.267	6.96319	179.213	<16	27.9495	<3.2	18.8373	136.482	<16	974.379	<16	<3.2	38.7451	<64	<80	19.7829	385.558	145.238	116.463	250.365	243.999	<80	37.2637	<16
131464-2024_24	Luc mRNA	RR	mouse	2024-11-21	C57BL6J	Serum	2733.47	<16	<3.2	105.476	<16	<3.2	<3.2	<3.2	129.211	<16	<16	<16	<3.2	<16	<64	187.561	13.8887	233.817	53.5138	<16	<80	<80	<80	<16	<16
131464-2024_25	NaCl	NM	mouse	2024-11-21	C57BL6J	Serum	3648.02	<16	<3.2	47.1945	<16	<3.2	<3.2	<3.2	14.6924	<16	<16	<16	<3.2	<16	<64	<80	16.6704	103.991	38.8686	<16	<80	<80	<80	<16	<16
131464-2024_26	NaCl	L	mouse	2024-11-21	C57BL6J	Serum	1785.19	<16	<3.2	690.333	<16	13.1036	<3.2	10.6986	75.4536	<16	119.688	<16	<3.2	<16	<64	<80	25.6938	299.694	109.036	68.3099	<80	<80	<80	<16	<16
131464-2024_27	NaCl	R	mouse	2024-11-21	C57BL6J	Serum	1333.75	146.491	32.1959	364.005	<16	8.89301	<3.2	58.0449	76.7205	152.726	<16	51.5704	143.773	170.607	453.355	2230.65	19.7829	134.552	53.5138	135.425	192.439	184.15	539.254	107.561	<16
131464-2024_28	NaCl	LL	mouse	2024-11-21	C57BL6J	Serum	2597.86	33.8688	<3.2	67.8721	<16	<3.2	<3.2	8.56094	214.752	<16	<16	<16	<3.2	<16	<64	<80	20.1401	117.481	86.4239	42.2784	<80	<80	<80	<16	<16
131464-2024_29	NaCl	RR	mouse	2024-11-21	C57BL6J	Serum	1480.49	<16	<3.2	159.945	<16	<3.2	<3.2	<3.2	306.111	<16	<16	107.728	<3.2	<16	<64	270.347	6.9549	269.979	155.643	49.2605	<80	191.35	<80	<16	<16
131464-2024_30	adult	NM	mouse	2024-11-21	C57BL6J	Serum	3020.07	<16	<3.2	98.2429	<16	<3.2	<3.2	<3.2	46.2328	<16	<16	<16	<3.2	<16	<64	<80	14.1318	185.81	<16	<16	<80	<80	<80	<16	<16
131464-2024_31	adult	L	mouse	2024-11-21	C57BL6J	Serum	4864.76	<16	<3.2	179.213	<16	7.66083	<3.2	12.7867	145.652	<16	<16	<16	<3.2	<16	<64	219.287	71.9764	285.624	88.1034	101.431	<80	<80	<80	<16	<16
131464-2024_32	adult	R	mouse	2024-11-21	C57BL6J	Serum	4008.71	<16	<3.2	98.2429	<16	<3.2	<3.2	19.8214	175.405	<16	<16	<16	<3.2	61.8542	<64	<80	33.036	315.627	208.402	203.245	<80	<80	<80	78.8192	<16
131464-2024_33	adult	LL	mouse	2024-11-21	C57BL6J	Serum	8991.66	<16	<3.2	169.643	<16	<3.2	<3.2	13.8153	263.189	<16	<16	<16	<3.2	<16	<64	<80	23.4578	284.848	136.841	68.3099	<80	<80	<80	<16	<16
131464-2024_34	adult	RR	mouse	2024-11-21	C57BL6J	Serum	4000.96	<16	<3.2	320.38	<16	6.41132	<3.2	<3.2	82.4194	<16	175.197	<16	<3.2	<16	<64	<80	16.3092	209.577	66.4706	74.2034	<80	<80	<80	<16	<16
