# Supplementary material for: Transient hepatic reconstitution of trophic factors enhances aged immunity
Source: Nature. 2025 Dec 17;650(8101):481–9. doi: 10.1038/s41586-025-09873-4 (PMC12893904; doi:10.1038/s41586-025-09873-4)
Supplement: Supplementary file 6 — STARmap targets and probe sequences. [file 41586_2025_9873_MOESM6_ESM.xlsx]

## Sheet: STARmap primer probes
Target no	Gene Symbol	Probe index	Probe sequence
1	Cd8a	1	AGCAGAAATAGTAGCCTTCGTTTTTATTTTTATCTT
1	Cd8a	2	TCTTGTTGTGGGATGAAGCCTATTTTTATCTT
1	Cd8a	3	GTCCACCTTCTGACCAAGTTTATTTTTATCTT
1	Cd8a	4	CCTCATGGCAGAAAACAGTTTTATTTTTATCTT
1	Cd8a	5	CTAGCGGCTGTGGTAGCAGTATTTTTATCTT
1	Cd8a	6	AGAGCAAGTTGAGATACTCTCCTATTTTTATCTT
2	Cd3d	1	GGCCTTCCGGTCTCATGTCCTATTGTTATCTT
2	Cd3d	2	GGGCCAGTTCCCTCCAAGATATTGTTATCTT
2	Cd3d	3	CCTCGTGGGTCCAGAACGCTATTGTTATCTT
2	Cd3d	4	TGCAAACCATCCTTCCACCTATTGTTATCTT
2	Cd3d	5	TGCAGGTCACAAATACTTTGTATTGTTATCTT
2	Cd3d	6	CTTCCAGAGGGAATCATGCATATTGTTATCTT
3	Lef1	1	GCAGCTGTCATTCTGGGACCTTATTCTTATCTT
3	Lef1	2	ATGAAAGCATTCAGAGGCTTCTTTATTCTTATCTT
3	Lef1	3	GTCGCTGTTCATATTGGGCTATTCTTATCTT
3	Lef1	4	GCTCCTGTTTGACCTGAGGTATTCTTATCTT
3	Lef1	5	GGTCGCTGGCTTTCTAGTTGTATTCTTATCTT
3	Lef1	6	AGTGAGGATGGGTAGGGTTGCTATTCTTATCTT
4	Cd44	1	ATTTCCTTCTATGAACCCATACCTATTATTATCTT
4	Cd44	2	AGATAGCGTTGGGATGAATCTATTATTATCTT
4	Cd44	3	GGTAGGTGTGCAAAATGTAGCTTTCTATTATTATCTT
4	Cd44	4	CTGGTTCGCACTTGAGTGTTATTATTATCTT
4	Cd44	5	GGAGGTGTTGGACGTGACGTATTATTATCTT
4	Cd44	6	ACGTCTCCAATCGTGCTGTTATTATTATCTT
5	Il2ra	1	CTGCAGTGACCTGTAAGGTTATGTTTATCTT
5	Il2ra	2	CTGTAGAGCCTTGTATCCCGTATGTTTATCTT
5	Il2ra	3	ACCTCTCTTGCATTCACAGTTTAGGTATGTTTATCTT
5	Il2ra	4	ACTCCATTGTGAGCACAAATTATGTTTATCTT
5	Il2ra	5	CCACCCCGTTTTCCCACACTATGTTTATCTT
5	Il2ra	6	TCCAGTGTTTTCACGGTATGTTATGTTTATCTT
6	Kit	1	TGGCATAACACATGAACACTCTATGGTTATCTT
6	Kit	2	GCATCAGAGTTGGACACCAGTATGGTTATCTT
6	Kit	3	TCTCCTCGACAACCTTCCATATGGTTATCTT
6	Kit	4	GGAGCATGCCATTTATGAGCCTATGGTTATCTT
6	Kit	5	AATGTGTCCCCTTTCTTAAGTATGGTTATCTT
6	Kit	6	ATCCTGTAAGGACAACACATGATATGGTTATCTT
7	Cd28	1	AGATTCCAGAGACGGAACGTCATATGCTTATCTT
7	Cd28	2	TGCCCGGAATTCCTTTGCGTATGCTTATCTT
7	Cd28	3	ATAGTTCCATTGCTCCTCTCGTATGCTTATCTT
7	Cd28	4	AGCCACACAGACTTTATCCTATGCTTATCTT
7	Cd28	5	CGAAACTGGGGCTGATAGGTATGCTTATCTT
7	Cd28	6	CTCCAGCAACCACGACCAGTATGCTTATCTT
8	Cd3g	1	AGTCTTGTCAGTCAAGCCACATATGATTATCTT
8	Cd3g	2	TGTCCCGCAATGAGATATACTATGATTATCTT
8	Cd3g	3	CTGCTTGTCTGAAGCTCTTGACTATGATTATCTT
8	Cd3g	4	TGGTGCCTATGTTTAGCTCTATGATTATCTT
8	Cd3g	5	ATGCTGATGACCTCAGCGAAGATTATGATTATCTT
8	Cd3g	6	CCTTGGAGATGGCTGTACTGGTCATATGATTATCTT
9	Cd3e	1	CTCGTCACTGTCTAGAGGGCTATCTTTATCTT
9	Cd3e	2	GCCCAGAGTGATACAGATGTTATCTTTATCTT
9	Cd3e	3	TCAGACTGCTCTCTGATTCATATCTTTATCTT
9	Cd3e	4	TGGAGATGACCATCCGAGGATATCTTTATCTT
9	Cd3e	5	GCTGTAGGAAAGGGCTTAGCTATCTTTATCTT
9	Cd3e	6	GGGTCCACAGAAGGCGATGTATCTTTATCTT
10	Cd247	1	TCCTCTCTTCGCCCTAGATTGAGTATCGTTATCTT
10	Cd247	2	GGCTGTGATGATGACTCCGTATCGTTATCTT
10	Cd247	3	TGCTCACTTCTGAGTAGAGCTATCGTTATCTT
10	Cd247	4	GGCGGGCTCTTAACCCAAGTATCGTTATCTT
10	Cd247	5	GCAAGTAGCAGAGTTTGGGATCCTATCGTTATCTT
10	Cd247	6	ACCCTGGTAAAGGCCATCGTGCCCTATCGTTATCTT
11	Rag1	1	ACTCACAAACTGCGTCTACAGTCTATCCTTATCTT
11	Rag1	2	AGTTCCGCGAAACGCTGTGTATCCTTATCTT
11	Rag1	3	GGCCCCGATAGAGCCATCCTATCCTTATCTT
11	Rag1	4	CCTGGCATTCATTTTCCGAAATATCCTTATCTT
11	Rag1	5	GCATCTATGGAAGGGACTGTCTCTATCCTTATCTT
11	Rag1	6	AGAGGGACTCTGGACACTCTTATCCTTATCTT
12	Rag2	1	CCATCTCACTGATTTCAATCGTGTTTATCATTATCTT
12	Rag2	2	ACCACGTCAATGGAATGGCTATCATTATCTT
12	Rag2	3	GGAAGGATTTCTTGGCAGGAGTATCATTATCTT
12	Rag2	4	CTCATGGCCATGCTTTCTTATATCATTATCTT
12	Rag2	5	ATGGCGGGTTTATTGAGCTCTATCATTATCTT
12	Rag2	6	AGACAGAGATTCCTCCTGGCAAGATATCATTATCTT
13	Hes1	1	AGAGGCCGTCTTTGGTTTGTCCTATATTTATCTT
13	Hes1	2	CCTCTTCTCCATGATAGGCTTATATTTATCTT
13	Hes1	3	AGGGCTACTTAGTGATCGGTTATATTTATCTT
13	Hes1	4	CCGGGAGCTATCTTTCTTAAGTATATTTATCTT
13	Hes1	5	ACCGGGATGACCGGGCCGCTATATTTATCTT
13	Hes1	6	CGCCACGGTCTCCACATGGAGTATATTTATCTT
14	Tcf7	1	CTGCCTGTGTTTTCAGGTTTATAGTTATCTT
14	Tcf7	2	GTGGACTGCTGAAATGTTCGTATAGTTATCTT
14	Tcf7	3	ATCTCCTTCATGTAAAGCATTATAGTTATCTT
14	Tcf7	4	TGACCACAGAGTTATTTTGTGTGATATAGTTATCTT
14	Tcf7	5	GAAGGCAGAGTAGACAGTCTTATAGTTATCTT
14	Tcf7	6	GGTGCACACTGGGTTTAGGTATAGTTATCTT
15	Gata3	1	AGTTTCCGTAGTAGGACGGGACTATACTTATCTT
15	Gata3	2	CGGATGCATGGGCGTCGGTTATACTTATCTT
15	Gata3	3	GGTGGTGGTGGTCTGACAGTTATACTTATCTT
15	Gata3	4	ACGGTTGCTCTTCCGATCACTATACTTATCTT
15	Gata3	5	AAAACACAGATCTGTCGCTTTATACTTATCTT
15	Gata3	6	CCCGGTCAGATTGCGTAGCTATACTTATCTT
16	Bcl11b	1	GCTGGAAGGCTCATCTTTACGTATAATTATCTT
16	Bcl11b	2	GCCTGCTCGATTTTGACATCATTATAATTATCTT
16	Bcl11b	3	CGAGCCACTGCGAGTACACTATAATTATCTT
16	Bcl11b	4	GTTGAAGGGCTGCTTGCATTATAATTATCTT
16	Bcl11b	5	ACTGCCTTAATCAACCCTCATATAATTATCTT
16	Bcl11b	6	TCCCTCTACGTCACTTGCGTATAATTATCTT
17	Ets1	1	ACCACTGAAAGTAGCTTTCAAGTAGTTTTATCTT
17	Ets1	2	AGGGACAGGAGTTCTTCCGATAGTTTTATCTT
17	Ets1	3	GCATGCTCGATACCGTAGCTAGTTTTATCTT
17	Ets1	4	ACCTCTTGCTTGATGGCAAAGTAGTTTTATCTT
17	Ets1	5	TTCTTTGCTGCTCGGAGTTATAGTTTTATCTT
17	Ets1	6	AAAGAGCATCAATGCAGCAATAGTTTTATCTT
18	Lyl1	1	CTGGAGGCACATACCATCTCAGTAGTGTTATCTT
18	Lyl1	2	ACAGGATCATGGATCAAGCGCTAGTGTTATCTT
18	Lyl1	3	TGGACCCCACGGATAGAATGTAGTGTTATCTT
18	Lyl1	4	AAGAGTGCCTGAGTCTTCGTTAGTGTTATCTT
18	Lyl1	5	CCCAAGGCAGTTAGCTGCAGCAAGTAGTGTTATCTT
18	Lyl1	6	GCCAAGTCCAGCTCACTATGGCTTGTAGTGTTATCTT
19	Hhex	1	ACTGAGCTGTAACATCTTGGCCTAGTCTTATCTT
19	Hhex	2	AGTTAAGGTCTCAACGCAATGTAGTCTTATCTT
19	Hhex	3	AGTGCACCTCTAAAGTCGATAGTCTTATCTT
19	Hhex	4	AGGCAGCAATGTAAGATGCTAGTCTTATCTT
19	Hhex	5	CTCCAGCTCGACGGTCTGGTCTAGTCTTATCTT
19	Hhex	6	GTGCGTGTAGTCGTTCACCGTCCTAGTCTTATCTT
20	Bcl11a	1	GGGGCAAATTCCTCTAGATTAGTATTATCTT
20	Bcl11a	2	CCCCTCCAGTGCAGAAGTTTAGTATTATCTT
20	Bcl11a	3	GGGTCATGCTCATTTCCACAGTAGTATTATCTT
20	Bcl11a	4	ACATCACAATCTAGCAGGATATAGTATTATCTT
20	Bcl11a	5	GGTCAGGGGACTTCCGTGTTAGTATTATCTT
20	Bcl11a	6	AGCTTCCATCCGAAAACTGCCATAGTATTATCTT
21	Hoxa9	1	GGACTGGAAGCTGCAAGGACTAGGTTTATCTT
21	Hoxa9	2	AGTCAGGGACAAAGTGTGAGTGTAGGTTTATCTT
21	Hoxa9	3	TCACCAAGGATACAAATCTACAGTATAGGTTTATCTT
21	Hoxa9	4	GGAAAGTCAGGAGCGACCATAGGTTTATCTT
21	Hoxa9	5	GCACATACAGCCAATAGCGCTAGGTTTATCTT
21	Hoxa9	6	TCTGCACACACGTATAGCTTAGGTTTATCTT
22	Mef2c	1	ACAGGATTGCTGTACACCAAATAGGGTTATCTT
22	Mef2c	2	ACCGCCTGTGTTACCTGCATAGGGTTATCTT
22	Mef2c	3	TGTTGAAATGGCTGATGGATATAGGGTTATCTT
22	Mef2c	4	TCCTTGTCCTGGTAAAGTAGGTAGGGTTATCTT
22	Mef2c	5	AGAGGCGGGAACAGATGAAGTTAGGGTTATCTT
22	Mef2c	6	AGTTCCCAAATCCCTGCATTCTAGGGTTATCTT
23	Lmo2	1	ATCTTGGTCCACTCGTAGATGTTAGGCTTATCTT
23	Lmo2	2	CGGAGTTGATGAGAAGGTATCTAGGCTTATCTT
23	Lmo2	3	GGTGATACACTTTGTCTTTCACCTAGGCTTATCTT
23	Lmo2	4	CCATGAACACCAAGGTCACATCTAGGCTTATCTT
23	Lmo2	5	CTCTTTCCTTTCCTAGTGTGAATAGGCTTATCTT
23	Lmo2	6	TGGCTTTCAGGAAGTAGCGGTTAGGCTTATCTT
24	Meis1	1	GGCGAACACCGCTATATCTTCTAGGATTATCTT
24	Meis1	2	ATCTCTCTTTAAAGCGTCATTAGGATTATCTT
24	Meis1	3	GCGTACCCCACTCAGTTAACTAGGATTATCTT
24	Meis1	4	ACTTGTGCACTCATTGTCGGGTAGGATTATCTT
24	Meis1	5	GGCGAGGTTGTCAACGTGGTAGGATTATCTT
24	Meis1	6	CGGGGTTCCTCCTGAACGATAGGATTATCTT
25	Tcf3	1	TGTCCGGCTAGGGTCAAAGTAGCTTTATCTT
25	Tcf3	2	GTTGAGGGGCTAGGTGAGATAGCTTTATCTT
25	Tcf3	3	AGACAGTCGCTTTGTCGCTGTTTAGCTTTATCTT
25	Tcf3	4	GCTTTGTTTCCAGTTCTGGTTAGCTTTATCTT
25	Tcf3	5	CCCCTAATGCATGACACCCAAGTATAGCTTTATCTT
25	Tcf3	6	ATGCCGCCCGCCCAGTGACTAGCTTTATCTT
26	Ikzf1	1	CTCTGCTCCTATCTTGCACAGGTAGCGTTATCTT
26	Ikzf1	2	TGGAAAGGCCGTTCACCCATAGCGTTATCTT
26	Ikzf1	3	CCAAGAAATTTCTGAGGCATTAGCGTTATCTT
26	Ikzf1	4	ATGTGAATGGTATACATGACTAGCGTTATCTT
26	Ikzf1	5	ACTTGGGACATGTCTTGACTAGCGTTATCTT
26	Ikzf1	6	ACCTGGGAAGACAGTTAGGTTAGCGTTATCTT
27	Runx1	1	CGCGGTAGCATTTCTCAGTTCTAGCCTTATCTT
27	Runx1	2	GGTGGCAACTTGTGGCGGATAGCCTTATCTT
27	Runx1	3	CCGCCCGACAAACCTGAGGTAGCCTTATCTT
27	Runx1	4	GCCCCGTGGAATCTATCTCTAGCCTTATCTT
27	Runx1	5	ATTTACAGTGACACGATGCATAGCCTTATCTT
27	Runx1	6	ACTCAGCCTTTAGGCCTCATAGCCTTATCTT
28	Tcf12	1	AGGCTGCCATAACTACTGGACTTAGCATTATCTT
28	Tcf12	2	CCACTGACTGGTACCTGTGATAGCATTATCTT
28	Tcf12	3	ACTGACTGAATCTTCCCGATGTGTTAGCATTATCTT
28	Tcf12	4	ACTGGTGTTGATGGGTTTGATAGCATTATCTT
28	Tcf12	5	AGGATGCTATCTGATCCATTGATAGCATTATCTT
28	Tcf12	6	GGCTCATCCCATTCGATGAACTTAGCATTATCTT
29	Gfi1	1	GGTCAGACCCAGCAAGACCGTAGATTTATCTT
29	Gfi1	2	AGATGTGTGGACAGCGTGGTAGATTTATCTT
29	Gfi1	3	TGCCACAGATCTTACAGTCAATAGATTTATCTT
29	Gfi1	4	GGCTCTCCCATACCTAGCACATAGATTTATCTT
29	Gfi1	5	GCTTGATGGTGCATCTGATGATTTCTAGATTTATCTT
29	Gfi1	6	CCGCTGGACGAATGTTTGGTAGATTTATCTT
30	Cd4	1	CAGCGTCTTCCCTTGAGTGACTAGAGTTATCTT
30	Cd4	2	TGCACTCTGTCAAGGGGTTATAGAGTTATCTT
30	Cd4	3	CTCCCTCACTCTTATAGGCCGTAGAGTTATCTT
30	Cd4	4	ACCAGCAAACTGAAGCGAGACCTAGAGTTATCTT
30	Cd4	5	AGCTTGAGGTCTTTGGTGGTAGAGTTATCTT
30	Cd4	6	AGTCCATCTTGACCTTATCACCTAGAGTTATCTT
31	Foxp3	1	ACAGTGGAGAGCTGATGCATGATAGACTTATCTT
31	Foxp3	2	GGCTCCTCTTCTTGCGAAATAGACTTATCTT
31	Foxp3	3	AGCACACTGCCCTGAGTACTAGACTTATCTT
31	Foxp3	4	AAGTAGGCGAACATGCGAGTAGACTTATCTT
31	Foxp3	5	ATGGCTTGCTGATATCTCGTAGACTTATCTT
31	Foxp3	6	ACACAGGCACTATCATGAGGGATAGACTTATCTT
32	Ifng	1	AGAAGGTAGTAATCAGGTGTGATTTAGAATTATCTT
32	Ifng	2	TTGGTCAGTGAAGTAAAGGTACTAGAATTATCTT
32	Ifng	3	AGGCTGGATTCCGGCAACAGTAGAATTATCTT
32	Ifng	4	AAAGAGTCTGAGGTAGAAAGTAGAATTATCTT
32	Ifng	5	ATAGTTATTCAGACTTTCTAGGTAGAATTATCTT
32	Ifng	6	GCAAAGCCAAGATGCAGTGTTAGAATTATCTT
33	Il4	1	CTGTGGTGTTCTTCGTTGCTGTTACTTTTATCTT
33	Il4	2	ATATGCGAAGCACCTTGGAATACTTTTATCTT
33	Il4	3	GGTGCAGCTTATCGATGAATCCATACTTTTATCTT
33	Il4	4	GGGTTGAGACCCATCAATAGCTCTTACTTTTATCTT
33	Il4	5	TGGTGGCTCAGTACTACGATACTTTTATCTT
33	Il4	6	TGCAGCTCCATGAGAACACTACTTTTATCTT
34	Il17a	1	GGGTGACGTGGAACGGTTGTACTGTTATCTT
34	Il17a	2	CGCCAAGGGAGTTAAAGACTACTGTTATCTT
34	Il17a	3	CAGCATCTTCTCGACCCTGATACTGTTATCTT
34	Il17a	4	ACGAAGCAGTTTGGGACCCTACTGTTATCTT
34	Il17a	5	GCTTCCCAGATCACAGAGGGATACTGTTATCTT
34	Il17a	6	CTCTTGCTGGATGAGAACAGATACTGTTATCTT
35	Tbx21	1	GGGACACTCGTATCAACAGATGTACTCTTATCTT
35	Tbx21	2	TGGTGAGCTTTAGCTTCCCTACTCTTATCTT
35	Tbx21	3	GGTCTCTTGGAAAGTAAAGACGTTACTCTTATCTT
35	Tbx21	4	TCCTCCTCCTCTTAGTGTCTCCTACTCTTATCTT
35	Tbx21	5	ACAGCTCGGAACTCCGCTTTACTCTTATCTT
35	Tbx21	6	CCTCGCCTGGTGAAATGTGTACTCTTATCTT
36	Ccr7	1	AGATGCCCTTACACAGGTAGATACTATTATCTT
36	Ccr7	2	GCCGATGTAGTCATCGGTGACTACTATTATCTT
36	Ccr7	3	GGAGCAAGGTACGGATGATAATTACTATTATCTT
36	Ccr7	4	CATCTGGGCCACTTGGATGTACTATTATCTT
36	Ccr7	5	GCTGCGGAACTTGACGCCGTACTATTATCTT
36	Ccr7	6	AGCAGAACATGAGGAAAGGTATTACTATTATCTT
37	Sell	1	AGAGAGCTGCCTTTCGTTTGTTACGTTTATCTT
37	Sell	2	AGCCCCGAGAATGCGGTGATACGTTTATCTT
37	Sell	3	TCTCTGCTTCTTTAGTGAGATACGTTTATCTT
37	Sell	4	TTCCCAGAGTCTCGTTCCCTACGTTTATCTT
37	Sell	5	AGCGAGAAAATGAGATAGCCTACATACGTTTATCTT
37	Sell	6	AGGGGAAATTAGGAGGAGCTACGTTTATCTT
38	Adgre1	1	GCACGAGGGAGACACTTGTAGTACGGTTATCTT
38	Adgre1	2	GCTTCCCACAGAGTTAGAGCATACGGTTATCTT
38	Adgre1	3	CAGGAGACACAGATAGGCCTACGGTTATCTT
38	Adgre1	4	TTCATCCCGTACCTGACGGTACGGTTATCTT
38	Adgre1	5	AGTCCTGAGTTGCACGTACAATAATTACGGTTATCTT
38	Adgre1	6	AGCAAGAAAGGATGTTAACCCTACGGTTATCTT
39	Cd68	1	GTTCCTTGGGCTATAAGCGTACGCTTATCTT
39	Cd68	2	TCCACCCTGAATTGGGTATATACGCTTATCTT
39	Cd68	3	TGGAGCTCTCGAAGAGATGATACGCTTATCTT
39	Cd68	4	GGTTTTGTTGGGATTCAAAACTACGCTTATCTT
39	Cd68	5	ACCAGCTAGGCTACACCAGTACGCTTATCTT
39	Cd68	6	GGTGGTGGCAGGGTTATGAGTGACTACGCTTATCTT
40	Csf1r	1	TCCGAGGGAACTCCCACTTTACGATTATCTT
40	Csf1r	2	GGACCTAGGTAGGTCCAGTTGTTACGATTATCTT
40	Csf1r	3	CCATGGGGTCTTCAAGCTCTACGATTATCTT
40	Csf1r	4	TGGTCTTGCACACGTAGGTATTGTACGATTATCTT
40	Csf1r	5	ATGGCGAGAAGAAGTAGACCTACGATTATCTT
40	Csf1r	6	TGAGAGACTTAGGAAACCACCTACGATTATCTT
41	Lyz2	1	TTCAGAGTTCTGGCAAACTTACCTTTATCTT
41	Lyz2	2	TGAAGTCCTGTGACTTAGAGTACCTTTATCTT
42	Itgax	1	GGCTGCTGATCATGGTGTACTACCGTTATCTT
42	Itgax	2	CGAGGCTGTGTATGTGTACCTACCGTTATCTT
42	Itgax	3	ACACTGTGTCCGAACTCAGCTACCGTTATCTT
42	Itgax	4	TGTGTGATAGCCACATTTGTAGATACCGTTATCTT
42	Itgax	5	ACGCTGAATACGTATTCATGGGTACCGTTATCTT
42	Itgax	6	ATCTTTGTGTCCTACCCCAATTTACCGTTATCTT
43	Itgam	1	CTGGGAGAAGATGACCTGGGTACCCTTATCTT
43	Itgam	2	AGGGCAAACGCAGAGTCATTATACCCTTATCTT
43	Itgam	3	AGGTCATAAGTGACAGTGCTCTACCCTTATCTT
43	Itgam	4	CCATGGCACTCATGGTGATTACCCTTATCTT
43	Itgam	5	ACCAAGCTTTGGACACGGTTACCCTTATCTT
43	Itgam	6	ACCATGAGAAGTCTTGATGTACTACCCTTATCTT
44	Flt3	1	AGGCTTGAGAGAAGATCCACGTGTACCATTATCTT
44	Flt3	2	TCTGGGATTTCCTCCGTGCATACCATTATCTT
44	Flt3	3	AGAGCAGGTGTAATATCCGGTGTACCATTATCTT
44	Flt3	4	AGACGTGCCCATAGAATTGTACGTACCATTATCTT
44	Flt3	5	AGGACCTTCCCAAACTCTAAGTACCATTATCTT
44	Flt3	6	AGCGTGAACATTTTGGTGAACTACCATTATCTT
45	Sirpa	1	TCCAGTTGTGGGTAGCATTATTATCTACATTTATCTT
45	Sirpa	2	CTGGACACTAGCATACTCTGTACATTTATCTT
45	Sirpa	3	TGCTGTGCTCCTAACATCCCATACATTTATCTT
45	Sirpa	4	TGTCCCCTCAATGTGGAATGTACATTTATCTT
45	Sirpa	5	GTTGGCTCTGCTTACATGAATTACATTTATCTT
45	Sirpa	6	TGTTCTCTTCTTTGTACCAGGTACATTTATCTT
46	Cd19	1	TCCTCGGAGACAATAATAGGTTACAGTTATCTT
46	Cd19	2	CTCCAGTATCCTGGACTTGAATTACAGTTATCTT
46	Cd19	3	ATGTAGGAAGGGAGAGCACATACAGTTATCTT
46	Cd19	4	GGTCCTGCCCAAGGTTGGATACAGTTATCTT
46	Cd19	5	CGGCTGGACATATTTGCATCATACAGTTATCTT
46	Cd19	6	CACCACTGGGACTATCCATCTACAGTTATCTT
47	Cd79a	1	GCACCACTGCACAGAACAGTACACTTATCTT
47	Cd79a	2	CCGGGACCCAAACAGGCGTTACACTTATCTT
47	Cd79a	3	GCAGCGATTAAGGGCTCATTATACACTTATCTT
47	Cd79a	4	ACTTGGGGAAGGACAAGATTTACACTTATCTT
47	Cd79a	5	TTTCACAGGTGAGGCGGGCTACACTTATCTT
47	Cd79a	6	AGGGCCTAGGGACTGGATTGCTACACTTATCTT
48	Ms4a1	1	CCCCAAAGCCTTTGATTCCCTTACAATTATCTT
48	Ms4a1	2	AGGAGCGATCTCATTTTCCACTTACAATTATCTT
48	Ms4a1	3	AAGGCAGAGATCAGCATCGTACAATTATCTT
48	Ms4a1	4	AGGTTGCATGGCGAGGGGATACAATTATCTT
48	Ms4a1	5	CCAGAGAGGGTACCATACACTCAAATACAATTATCTT
48	Ms4a1	6	ACACACATCCAAGGAAAAGGTTACAATTATCTT
49	Cd22	1	GGTGACGTCTGGATTGCTGTAATTTTATCTT
49	Cd22	2	AGAGGATGTCATACCCAAAGCTAATTTTATCTT
49	Cd22	3	AGGAGTGCTGGACTTGGCACTAATTTTATCTT
49	Cd22	4	AGCGCAAGATGGCATAACTAATAATTTTATCTT
49	Cd22	5	GCGCGGATCTCTGATGCGGTAATTTTATCTT
49	Cd22	6	AAGGTTGGAACGGTTTCTCTAATTTTATCTT
50	Bcl2	1	AGCTGACTGGACATCTCTGCGATAATGTTATCTT
50	Bcl2	2	ACCAGGGGTGACATCTCCCTAATGTTATCTT
50	Bcl2	3	CCGGTTCAGGTACTCAGTCATTAATGTTATCTT
50	Bcl2	4	TGGATGAAGGGGTGTCTTTAGTTAATGTTATCTT
50	Bcl2	5	ACACTCCGGCTTCACTGAGTAATGTTATCTT
50	Bcl2	6	CGGGACGACCTAGGAAGTTATAATGTTATCTT
51	Il7r	1	GTTTCCAGAGTTTGGCAGCATAATCTTATCTT
51	Il7r	2	TGTGTGGAATAAAGATACATGCGTTAATCTTATCTT
51	Il7r	3	ACCATCTCTGTAGTCAGGGGTAATCTTATCTT
51	Il7r	4	CAGTCCAGGAAACTTTCGGTAATCTTATCTT
51	Il7r	5	ATCATTTGCTTCTTTGCGATATAATCTTATCTT
51	Il7r	6	GGAGATTGGTTATACACAGCATAATCTTATCTT
52	Pdcd1	1	CTGGCCTCTGACATACTTGTTGAGTAATATTATCTT
52	Pdcd1	2	TCCAGTTCAGCATAAGATCCTCCTAATATTATCTT
52	Pdcd1	3	CCACCAGACAGCTAGACTCTTAATATTATCTT
52	Pdcd1	4	TGCTCATTTCAGAGTCCTAGGTAATATTATCTT
52	Pdcd1	5	ATCCTGGACGGGTTGGCTCTAATATTATCTT
52	Pdcd1	6	GGCCATTCAAAGCAGGCTGTAATATTATCTT
53	Xcr1	1	ACCAACTCCATTGTGCTGAGATAAGTTTATCTT
53	Xcr1	2	AGATGAGCCTGACTGTTCGGTTAAGTTTATCTT
53	Xcr1	3	AGGCTGAGGAGAAATACCATAAGTTTATCTT
53	Xcr1	4	GGGGCTCACTACAGACAGGTAAGTTTATCTT
53	Xcr1	5	TCAGTAGAAGGAGGGTCCCTAAGTTTATCTT
53	Xcr1	6	AGTCCATGTCAGGGTTTCAAGTAAGTTTATCTT
54	Irf8	1	CGGGGACAATTCGGTAAACTAAGGTTATCTT
54	Irf8	2	AGCTGAATGGTGTGTGTCATAGTAAGGTTATCTT
54	Irf8	3	AGGTGACATGTGACAAGGGGTAAGGTTATCTT
54	Irf8	4	ACCGTGGTCCTTAGCTTTTCATAAGGTTATCTT
54	Irf8	5	AGAGTCTGTGTGAATCAATGATAAGGTTATCTT
54	Irf8	6	TTTCCCCAGAGCAACAGTCATAAGGTTATCTT
55	Irf4	1	TCCTCTGTCCATTGTCGTCCTAAGCTTATCTT
55	Irf4	2	AGCGGTGGTAATCTGGAGTGGTAAGCTTATCTT
55	Irf4	3	ACACTTGCAGCTCTGATAGAAACTAAGCTTATCTT
55	Irf4	4	GCTAGCAGAGGTTCCACATGTAAGCTTATCTT
55	Irf4	5	CGTGGGCCAAACGTCACAGTAAGCTTATCTT
55	Irf4	6	AGCAGCAATTAGCAAGGACTAAGTAAGCTTATCTT
56	H2-Aa	1	GGGTGGAATTTGACCTCTTAGTAAGATTATCTT
56	H2-Aa	2	AGGAATAGTCACGGTTGACGAATAAGATTATCTT
56	H2-Aa	3	CCAGGAGACTGATATACACTTATAAGATTATCTT
56	H2-Aa	4	AGGTGCCACCTGATCGCAGTAAGATTATCTT
56	H2-Aa	5	TCCTTTCCAGGGTGTGACTCATAAGATTATCTT
57	Cd40	1	AGGGATAACACTTTTCGAAAAGTTAACTTTATCTT
57	Cd40	2	AGGTACTGTTTGTCACTGCACGTTAACTTTATCTT
57	Cd40	3	AGTGTTGTCCTTCCTTACAGGTACTAACTTTATCTT
57	Cd40	4	ACTCGTTCCTTTCTGTAGGACTAACTTTATCTT
57	Cd40	5	AGCCAGGGATACAGGGCGTGTAACTTTATCTT
57	Cd40	6	ACTGGGCTGAGAATTCGCCTTAACTTTATCTT
58	Cd83	1	GGTGACTGGAAGAAAAGCTTAACGTTATCTT
58	Cd83	2	CCCTGTACTTCCTGAAAGTTTAACGTTATCTT
58	Cd83	3	ATGGTAGTGTTTTGGATCGTCTAACGTTATCTT
58	Cd83	4	TGTGGCCAGACTTCTGGTTTAACGTTATCTT
58	Cd83	5	ACTGAAAAGCACTCACGAGGTAACGTTATCTT
58	Cd83	6	AGAAGCGGTGATACTCCATGTAACGTTATCTT
59	Cd86	1	TGCAGTCCCATTGAAATAAGCTTTAACCTTATCTT
59	Cd86	2	GTGCCCAAATAGTGCTCGTACTAACCTTATCTT
59	Cd86	3	ACCATCCGGGAATGAAAGAGATAACCTTATCTT
59	Cd86	4	AGGAAATCTTCATTGACTCCGTTAACCTTATCTT
59	Cd86	5	CCTGCTAGGCTGATTCGGCTAACCTTATCTT
59	Cd86	6	ATGAGCTGAAAGAGTCCTAGCTAACCTTATCTT
60	H2-K1	1	GTGCACGGTACCATCGCACCTTAACATTATCTT
60	H2-K1	2	TTTACAATCTGGGAGAGACATAACATTATCTT
60	H2-K1	3	CGATGTAATCGCAGCCGTCGTAACATTATCTT
60	H2-K1	4	TGACAGGCTACAGATGTCCTAACATTATCTT
61	Ccl17	1	AGGTCTTATACCAGCTCACCAACTAAATTTATCTT
61	Ccl17	2	ACAGTCAGAAACACGATGGCATCTAAATTTATCTT
61	Ccl17	3	ACCAATCTGATGGCCTTCTTCATAAATTTATCTT
61	Ccl17	4	AGCATCTGAAGTGACCTCATGTAAATTTATCTT
61	Ccl17	5	CTCTGCTGGTCACAGGCCGTAAATTTATCTT
62	Ccl22	1	CGGCACAGATATCTCGGTTCTTAAAGTTATCTT
62	Ccl22	2	AGGTCCAGAAGAACTCCTTCTAAAGTTATCTT
62	Ccl22	3	GTCCTCCTCCCTAGGACAGTAAAGTTATCTT
62	Ccl22	4	ACACCATAGCATAACTTCGACTATAAAGTTATCTT
62	Ccl22	5	TCAAAACAACGCCAGGCTTGTAAAGTTATCTT
62	Ccl22	6	GGGGCAGAGAAAGTAAAAGACCCTAAAGTTATCTT
63	Ccr4	1	GGAGCTGAGGACTTTCCACGTTAAACTTATCTT
63	Ccr4	2	CACCAGGTACATCCATGAAATAAACTTATCTT
63	Ccr4	3	TACAAAGCGTCACGGAAGTCTAAACTTATCTT
63	Ccr4	4	ATTTCTCCCCGAGAAAGAAGTAAACTTATCTT
63	Ccr4	5	AGGGATTGTCCCAACACCCTAAACTTATCTT
63	Ccr4	6	AGGTGAGTACCGTCATGCCTAAACTTATCTT
64	Ccl25	1	ACTACTTTCTGGCGGAAGTAGAATTAAAATTATCTT
64	Ccl25	2	GCTGGTGATAATTCCTAGCATAAAATTATCTT
64	Ccl25	3	TCCCTCAGCAATCATCAATAGTAAAATTATCTT
64	Ccl25	4	GTGCCTGCTTGTAGCGTGTTAAAATTATCTT
64	Ccl25	5	GGGAGGGCCTTTAGCGCAGTAAAATTATCTT
64	Ccl25	6	TCTCATCGCCCTCTTCACATAAAATTATCTT

## Sheet: STARmap padlock probes
Target no	Gene Symbol	Probe index	Probe sequence
1	Cd8a	1	/5Phos/AAAATATTGCTGAACTTGTTCAGGGTAATTATTACAAAACATACACTAAAGATA
1	Cd8a	2	/5Phos/AAAATAATAGACAACGAAGGTGGGCTAATTATTACAAAACATACACTAAAGATA
1	Cd8a	3	/5Phos/AAAATAGGCGTCCATTTTCTTTGGAAATTATTACAAAACATACACTAAAGATA
1	Cd8a	4	/5Phos/AAAATAGACGAATTCAGCTTCTCGTAATTATTACAAAACATACACTAAAGATA
1	Cd8a	5	/5Phos/AAAATATGAGAGTGATGATCAAGGACAATTATTACAAAACATACACTAAAGATA
1	Cd8a	6	/5Phos/AAAATAATAAATGGGGATTCTCCAGACAAATTATTACAAAACATACACTAAAGATA
2	Cd3d	1	/5Phos/ACAATAGCAAAGCAGTAGACGCCCAAATTATTACACAACATACACTAAAGATA
2	Cd3d	2	/5Phos/ACAATAGCTGTACTGGGTATCTTCACGATCTAATTATTACACAACATACACTAAAGATA
2	Cd3d	3	/5Phos/ACAATATTTGCCCAAGTTGAGTGTTTAATTATTACACAACATACACTAAAGATA
2	Cd3d	4	/5Phos/ACAATATCCATCTAGATGCATGACGCTAATTATTACACAACATACACTAAAGATA
2	Cd3d	5	/5Phos/ACAATACTCATATTCGGTCACTTGTATCTAATTATTACACAACATACACTAAAGATA
2	Cd3d	6	/5Phos/ACAATACAAATAGAGGCAAGCCACAAATTATTACACAACATACACTAAAGATA
3	Lef1	1	/5Phos/AGAATAACCTGAAGTCGACTCCTGTAGCTAATTATTACAGAACATACACTAAAGATA
3	Lef1	2	/5Phos/AGAATATATGAGGTCTTTTGGGCTCCTAATTATTACAGAACATACACTAAAGATA
3	Lef1	3	/5Phos/AGAATACATTATGTAGCCAGAGTAACTGGAATTATTACAGAACATACACTAAAGATA
3	Lef1	4	/5Phos/AGAATAGTTACAATAGCTGGATGAGGGAATTATTACAGAACATACACTAAAGATA
3	Lef1	5	/5Phos/AGAATAACGTGACAAGGCAAACACAAATTATTACAGAACATACACTAAAGATA
3	Lef1	6	/5Phos/AGAATATGAATCCACCCGTGATGGGAATTATTACAGAACATACACTAAAGATA
4	Cd44	1	/5Phos/ATAATACATGTTTCAAAACCCTTGCTAATTATTACATAACATACACTAAAGATA
4	Cd44	2	/5Phos/ATAATATCGGAATTACCACATTTCCTAATTATTACATAACATACACTAAAGATA
4	Cd44	3	/5Phos/ATAATAGGGTGCTCTTCTCGATGGTAATTATTACATAACATACACTAAAGATA
4	Cd44	4	/5Phos/ATAATAAGCTAATTCGGATCCATGAGTAATTATTACATAACATACACTAAAGATA
4	Cd44	5	/5Phos/ATAATAGATATATACTCCTGTGTGGTTAATTATTACATAACATACACTAAAGATA
4	Cd44	6	/5Phos/ATAATATTTCAAGTTAATGGCGTAGGCACTAATTATTACATAACATACACTAAAGATA
5	Il2ra	1	/5Phos/AACATACTCTTGGTGCATAGACTGTGTAATTATTACAACACATACACTAAAGATA
5	Il2ra	2	/5Phos/AACATAATACACTCGTAGTGAACACTCTGTAATTATTACAACACATACACTAAAGATA
5	Il2ra	3	/5Phos/AACATAGGTGCCGTTCTTGTAGGAGAATTATTACAACACATACACTAAAGATA
5	Il2ra	4	/5Phos/AACATATCTCCGTCATTGCAGTTGTAATTATTACAACACATACACTAAAGATA
5	Il2ra	5	/5Phos/AACATACATCTTGCAGATGCTAATAGCAGGAAATTATTACAACACATACACTAAAGATA
5	Il2ra	6	/5Phos/AACATACAAGTCCATACCTGTGCCTAATTATTACAACACATACACTAAAGATA
6	Kit	1	/5Phos/ACCATAGAATCGTCAACTCTTGCCGAATTATTACACCACATACACTAAAGATA
6	Kit	2	/5Phos/ACCATAAGGTATAAGTGCCTCCTTCTGTGAATTATTACACCACATACACTAAAGATA
6	Kit	3	/5Phos/ACCATAGTACTTCATACATGGGTTTCTGCAAATTATTACACCACATACACTAAAGATA
6	Kit	4	/5Phos/ACCATATCGTACGTCAGGATTTCTGGTAATTATTACACCACATACACTAAAGATA
6	Kit	5	/5Phos/ACCATAAGGTGACTTGTTTCAGGCAAATTATTACACCACATACACTAAAGATA
6	Kit	6	/5Phos/ACCATAACGTACACACTGAACCCTTAATTATTACACCACATACACTAAAGATA
7	Cd28	1	/5Phos/AGCATAGTTTCGTTGTCGAAATCCCCGTAATTATTACAGCACATACACTAAAGATA
7	Cd28	2	/5Phos/AGCATAAAGGTTGTAGGAATACCTGCAGCTGAATTATTACAGCACATACACTAAAGATA
7	Cd28	3	/5Phos/AGCATATGTCTAGGTAAGGCGGAGGAATTATTACAGCACATACACTAAAGATA
7	Cd28	4	/5Phos/AGCATAGCCATAGAAGCTTCTGTCATAATTATTACAGCACATACACTAAAGATA
7	Cd28	5	/5Phos/AGCATAAAAATTCCCATTCCCGACACAATTATTACAGCACATACACTAAAGATA
7	Cd28	6	/5Phos/AGCATACCCAAAACAGCTTAGGAGATGACTGAATTATTACAGCACATACACTAAAGATA
8	Cd3g	1	/5Phos/ATCATATCAGAAGTACAGAACCGTCTCCTAATTATTACATCACATACACTAAAGATA
8	Cd3g	2	/5Phos/ATCATACAAGAGCAAGGAAGAAGATGAATTATTACATCACATACACTAAAGATA
8	Cd3g	3	/5Phos/ATCATAGCGAACTCCATCCTGTCCCAATTATTACATCACATACACTAAAGATA
8	Cd3g	4	/5Phos/ATCATATGCAGTTTTCACACATTCTGTAATTATTACATCACATACACTAAAGATA
8	Cd3g	5	/5Phos/ATCATAAGCCGGATATGGTGCCTATGTAATTATTACATCACATACACTAAAGATA
8	Cd3g	6	/5Phos/ATCATATTCCCGGTCCTTGAGGGGCAATTATTACATCACATACACTAAAGATA
9	Cd3e	1	/5Phos/AAGATAGTCAACTCTACACTGGTTCCTGAGAATTATTACAAGACATACACTAAAGATA
9	Cd3e	2	/5Phos/AAGATAACAATGATGATTATGGCTACTGCTAATTATTACAAGACATACACTAAAGATA
9	Cd3e	3	/5Phos/AAGATAGCCAGAATACAGGTCCCGCAATTATTACAAGACATACACTAAAGATA
9	Cd3e	4	/5Phos/AAGATATAAGGGGAAATCTGGAGAGGCAAATTATTACAAGACATACACTAAAGATA
9	Cd3e	5	/5Phos/AAGATATGAGGGCCAATTAGGAGAGGAATTATTACAAGACATACACTAAAGATA
9	Cd3e	6	/5Phos/AAGATATCTCCTATCTGTCAGACTGCTAATTATTACAAGACATACACTAAAGATA
10	Cd247	1	/5Phos/ACGATACATTGTAGAGCTGGTTGGGGTAATTATTACACGACATACACTAAAGATA
10	Cd247	2	/5Phos/ACGATAGATGAAGAGGATTCCATCTAGCAAATTATTACACGACATACACTAAAGATA
10	Cd247	3	/5Phos/ACGATAGCATGAAAGAAATTGGAACATCAGAATTATTACACGACATACACTAAAGATA
10	Cd247	4	/5Phos/ACGATATCCTTGTGAGTTCTGAACCTTCTAATTATTACACGACATACACTAAAGATA
10	Cd247	5	/5Phos/ACGATACAGACCAAAGCTCTGTGCCTAATTATTACACGACATACACTAAAGATA
10	Cd247	6	/5Phos/ACGATATGCCTCTCCGCCTCTCGCCTAATTATTACACGACATACACTAAAGATA
11	Rag1	1	/5Phos/AGGATATTGGGTCATAAGCTTCCGGGAATTATTACAGGACATACACTAAAGATA
11	Rag1	2	/5Phos/AGGATATTGAAACTGTACTGACAGAGGGACTAATTATTACAGGACATACACTAAAGATA
11	Rag1	3	/5Phos/AGGATATTCAATAATTTCAGGGACATGTAATTATTACAGGACATACACTAAAGATA
11	Rag1	4	/5Phos/AGGATAGTCTAAACAGCTTGTTACCCGAATTATTACAGGACATACACTAAAGATA
11	Rag1	5	/5Phos/AGGATATGAAAGGTTTGGCAGAGACCCAATTATTACAGGACATACACTAAAGATA
11	Rag1	6	/5Phos/AGGATATAGCGGGACATGAAGAGCGCAATTATTACAGGACATACACTAAAGATA
12	Rag2	1	/5Phos/ATGATACCCCTAGAGAGACAAGGCTAATTATTACATGACATACACTAAAGATA
12	Rag2	2	/5Phos/ATGATATATCTGGGTTCAGGGACATCTAATTATTACATGACATACACTAAAGATA
12	Rag2	3	/5Phos/ATGATACAAGACTTTCCCAGAGCCTAATTATTACATGACATACACTAAAGATA
12	Rag2	4	/5Phos/ATGATACTCCTAGCTCATGGCATCTAATTATTACATGACATACACTAAAGATA
12	Rag2	5	/5Phos/ATGATATTGAATAGAACGGAACCCAGGTAATTATTACATGACATACACTAAAGATA
12	Rag2	6	/5Phos/ATGATAGTGCAATTCACTGCTGGGGTAATTATTACATGACATACACTAAAGATA
13	Hes1	1	/5Phos/AATATATGTCGTGTTGACACTGGCTGGAATTATTACAATACATACACTAAAGATA
13	Hes1	2	/5Phos/AATATATGATGACTTTCTGTGCTCAGAATTATTACAATACATACACTAAAGATA
13	Hes1	3	/5Phos/AATATAGCACTATTCCAGGACCAAGGAATTATTACAATACATACACTAAAGATA
13	Hes1	4	/5Phos/AATATACATCCAAAATCAGTGTTTTCAGTAATTATTACAATACATACACTAAAGATA
13	Hes1	5	/5Phos/AATATATGAGCGAAGGCCCCGTTGGGGATAATTATTACAATACATACACTAAAGATA
13	Hes1	6	/5Phos/AATATACGAAGTGAGCGAGGAGCCACTGGAATTATTACAATACATACACTAAAGATA
14	Tcf7	1	/5Phos/ACTATACTATCATATGGCTGCAGCTCAATTATTACACTACATACACTAAAGATA
14	Tcf7	2	/5Phos/ACTATAAGAGTGGAGAAAGCTGGGGAATTATTACACTACATACACTAAAGATA
14	Tcf7	3	/5Phos/ACTATAAACGCATTGAGGGGTTTCTAATTATTACACTACATACACTAAAGATA
14	Tcf7	4	/5Phos/ACTATAAACCAGGTATTCTTGGTCCAAATTATTACACTACATACACTAAAGATA
14	Tcf7	5	/5Phos/ACTATATTTGTACATGCCACTGGCAAATTATTACACTACATACACTAAAGATA
14	Tcf7	6	/5Phos/ACTATACAACTATATTGACTAGTTGTAATTATTACACTACATACACTAAAGATA
15	Gata3	1	/5Phos/AGTATAGGTTGCCTTGACCATCGATGTAATTATTACAGTACATACACTAAAGATA
15	Gata3	2	/5Phos/AGTATATGGTCAGCATGTGGCTGGAGTAATTATTACAGTACATACACTAAAGATA
15	Gata3	3	/5Phos/AGTATACGCGCAGGATGTCCCTGCTAATTATTACAGTACATACACTAAAGATA
15	Gata3	4	/5Phos/AGTATAGAGTAGCAAGGAGCGTAGAGGAATTATTACAGTACATACACTAAAGATA
15	Gata3	5	/5Phos/AGTATACGGGCTTCATGATACTGCTAATTATTACAGTACATACACTAAAGATA
15	Gata3	6	/5Phos/AGTATATCTATGTCTCGCTCTCTCAGTAATTATTACAGTACATACACTAAAGATA
16	Bcl11b	1	/5Phos/ATTATATGATGAGTTCCCTCTGGGAAATTATTACATTACATACACTAAAGATA
16	Bcl11b	2	/5Phos/ATTATAGTCAGCAAGTGTTCACCGTAATTATTACATTACATACACTAAAGATA
16	Bcl11b	3	/5Phos/ATTATATTCTCAGATGGGATGAGGGCGAATTATTACATTACATACACTAAAGATA
16	Bcl11b	4	/5Phos/ATTATATTGTGCAAATGTAGCTGGAAGAATTATTACATTACATACACTAAAGATA
16	Bcl11b	5	/5Phos/ATTATATTTCCATAGGACTTCGCAGAAATTATTACATTACATACACTAAAGATA
16	Bcl11b	6	/5Phos/ATTATATCATTGCTCAGACTACTACTGGGTAATTATTACATTACATACACTAAAGATA
17	Ets1	1	/5Phos/AAACTATTGGGACATCATTTCTTTGCTAATTATTACAAACCATACACTAAAGATA
17	Ets1	2	/5Phos/AAACTATGATAGGATGCAGCGTCTGATAGGAATTATTACAAACCATACACTAAAGATA
17	Ets1	3	/5Phos/AAACTAATGAAGTAATCCGAGGTGTAACAGGAATTATTACAAACCATACACTAAAGATA
17	Ets1	4	/5Phos/AAACTAGTCTGTCTGCAAGGTGTCTGTAATTATTACAAACCATACACTAAAGATA
17	Ets1	5	/5Phos/AAACTACAGCGGGACATCTGCACATAATTATTACAAACCATACACTAAAGATA
17	Ets1	6	/5Phos/AAACTAGCTGCTACATTTCCAGTGTAATTATTACAAACCATACACTAAAGATA
18	Lyl1	1	/5Phos/ACACTATTCTCAGTCATGGCGGAACCAATTATTACACACCATACACTAAAGATA
18	Lyl1	2	/5Phos/ACACTAACCAGTTGGGCTTCATGGGAATTATTACACACCATACACTAAAGATA
18	Lyl1	3	/5Phos/ACACTAAACCCTGTAGCAGTTTCCACAGAATTATTACACACCATACACTAAAGATA
18	Lyl1	4	/5Phos/ACACTAGTCGCGGTTAACAGGATCAAATTATTACACACCATACACTAAAGATA
18	Lyl1	5	/5Phos/ACACTAGGGCCGAAAGGCACTGAGCTAATTATTACACACCATACACTAAAGATA
18	Lyl1	6	/5Phos/ACACTACTGCGCTTCAGCCGGCTGTAATTATTACACACCATACACTAAAGATA
19	Hhex	1	/5Phos/AGACTAACGCTTTCTCTCGGGTGGGAATTATTACAGACCATACACTAAAGATA
19	Hhex	2	/5Phos/AGACTATGTTTGTTAATTAGCCAGTGCAAATTATTACAGACCATACACTAAAGATA
19	Hhex	3	/5Phos/AGACTAGAATAGCTACAGACTTAGGAAAGTAATTATTACAGACCATACACTAAAGATA
19	Hhex	4	/5Phos/AGACTATGTAAAAGTTGGGTATACCCTAATTATTACAGACCATACACTAAAGATA
19	Hhex	5	/5Phos/AGACTATGGAGAACCTCACTTGACCGCCTAATTATTACAGACCATACACTAAAGATA
19	Hhex	6	/5Phos/AGACTAGGGAACGGGTACAGAGGGCCTAATTATTACAGACCATACACTAAAGATA
20	Bcl11a	1	/5Phos/ATACTACGTTGATAAACAATCGTCATCCTAATTATTACATACCATACACTAAAGATA
20	Bcl11a	2	/5Phos/ATACTAATCTGCTATGTGTTCCTGTTAATTATTACATACCATACACTAAAGATA
20	Bcl11a	3	/5Phos/ATACTACGGGTAATTAGGTTGGCTGGTAATTATTACATACCATACACTAAAGATA
20	Bcl11a	4	/5Phos/ATACTACGGAGCACGTTGACGTCGGAATTATTACATACCATACACTAAAGATA
20	Bcl11a	5	/5Phos/ATACTACACTTTCTAAGTAGATTCTTAATTATTACATACCATACACTAAAGATA
20	Bcl11a	6	/5Phos/ATACTACATCTTGAGCTCGCGGGGTAATTATTACATACCATACACTAAAGATA
21	Hoxa9	1	/5Phos/AACCTAGAAGTCGGGGTGTTCGGCCAATTATTACAACCCATACACTAAAGATA
21	Hoxa9	2	/5Phos/AACCTAAAGCGTGGGACAGTCACCCAATTATTACAACCCATACACTAAAGATA
21	Hoxa9	3	/5Phos/AACCTACCAAGAGCAGTTTCATGGTAATTATTACAACCCATACACTAAAGATA
21	Hoxa9	4	/5Phos/AACCTACAGATTCGTTTGCCTCGCTGAATTATTACAACCCATACACTAAAGATA
21	Hoxa9	5	/5Phos/AACCTAAATGCCCTCCCTTGTGTGTAATTATTACAACCCATACACTAAAGATA
21	Hoxa9	6	/5Phos/AACCTACGAATTTCCTCACTTCTCCTAATTATTACAACCCATACACTAAAGATA
22	Mef2c	1	/5Phos/ACCCTATGTTATGGCTGGACACTGGAATTATTACACCCCATACACTAAAGATA
22	Mef2c	2	/5Phos/ACCCTATGGAGGTCTATGTGTTACACCAGGAATTATTACACCCCATACACTAAAGATA
22	Mef2c	3	/5Phos/ACCCTACTCCCATTCCTTGTCCTGGAATTATTACACCCCATACACTAAAGATA
22	Mef2c	4	/5Phos/ACCCTAGTTGCTACGGAAACCACCGAATTATTACACCCCATACACTAAAGATA
22	Mef2c	5	/5Phos/ACCCTAGCCATGTTTAGGCAACAGCCTAATTATTACACCCCATACACTAAAGATA
22	Mef2c	6	/5Phos/ACCCTATTCGCGTAAAAGCCACGATAATTATTACACCCCATACACTAAAGATA
23	Lmo2	1	/5Phos/AGCCTATGTTCACACACTATGTCGGAGTAATTATTACAGCCCATACACTAAAGATA
23	Lmo2	2	/5Phos/AGCCTATCACCTACACAGAAATGCTAATTATTACAGCCCATACACTAAAGATA
23	Lmo2	3	/5Phos/AGCCTACATCGTCATCTCATAGGCAAATTATTACAGCCCATACACTAAAGATA
23	Lmo2	4	/5Phos/AGCCTAATCGATAGTTACCTGGGGAAGCAATTATTACAGCCCATACACTAAAGATA
23	Lmo2	5	/5Phos/AGCCTAACTGTGACTAGAACAGGGTAATTATTACAGCCCATACACTAAAGATA
23	Lmo2	6	/5Phos/AGCCTACCTATGTTCTGCTGGCAGCCAATTATTACAGCCCATACACTAAAGATA
24	Meis1	1	/5Phos/ATCCTATGAATGACTCTGACGAGCAGAAATTATTACATCCCATACACTAAAGATA
24	Meis1	2	/5Phos/ATCCTAGACCGAGGAACCCATGCTGAATTATTACATCCCATACACTAAAGATA
24	Meis1	3	/5Phos/ATCCTATATATGCATGCCACCTTGCAAATTATTACATCCCATACACTAAAGATA
24	Meis1	4	/5Phos/ATCCTATCCTGTGTTAAGAACCGAGGGGAATTATTACATCCCATACACTAAAGATA
24	Meis1	5	/5Phos/ATCCTAAATGAATGATCGTCCGTTCTGTCTAATTATTACATCCCATACACTAAAGATA
24	Meis1	6	/5Phos/ATCCTAGGATGCCGTGTCATCATGGTCTAATTATTACATCCCATACACTAAAGATA
25	Tcf3	1	/5Phos/AAGCTAAGAACTGTTCTGGTCACTGCTAATTATTACAAGCCATACACTAAAGATA
25	Tcf3	2	/5Phos/AAGCTAATTATTGCTGGAGTGATCCGGAATTATTACAAGCCATACACTAAAGATA
25	Tcf3	3	/5Phos/AAGCTAGAATACCCAGGTCATGGCCTGTAATTATTACAAGCCATACACTAAAGATA
25	Tcf3	4	/5Phos/AAGCTAAACCGAGAGGAAGGAACTTTAATTATTACAAGCCATACACTAAAGATA
25	Tcf3	5	/5Phos/AAGCTAGAGGACCATGAGGACGGCCAATTATTACAAGCCATACACTAAAGATA
25	Tcf3	6	/5Phos/AAGCTAGGGGCCGGTGAAGCTCGTGGTAATTATTACAAGCCATACACTAAAGATA
26	Ikzf1	1	/5Phos/ACGCTATTCTGCCATCTCGTTGTGGTAATTATTACACGCCATACACTAAAGATA
26	Ikzf1	2	/5Phos/ACGCTAGCCTCGATCACTCTTGGAGTAATTATTACACGCCATACACTAAAGATA
26	Ikzf1	3	/5Phos/ACGCTAGAGCTCTTACGTTTGGCGAAATTATTACACGCCATACACTAAAGATA
26	Ikzf1	4	/5Phos/ACGCTATGATCCAGGAAGAGCACGCAATTATTACACGCCATACACTAAAGATA
26	Ikzf1	5	/5Phos/ACGCTACTCATCGACATCCATTGTCTAATTATTACACGCCATACACTAAAGATA
26	Ikzf1	6	/5Phos/ACGCTATCAGCTAGAATGTTCCTGGCAATTATTACACGCCATACACTAAAGATA
27	Runx1	1	/5Phos/AGGCTACCGAGTAGTTTTCATCGTTGCCTAATTATTACAGGCCATACACTAAAGATA
27	Runx1	2	/5Phos/AGGCTATGTAAAGACGGTGATGGTCAGAGTAATTATTACAGGCCATACACTAAAGATA
27	Runx1	3	/5Phos/AGGCTACGTTGAATCTCGCTACCTGGTAATTATTACAGGCCATACACTAAAGATA
27	Runx1	4	/5Phos/AGGCTAAGACTACATGTGCCTGATGGATAATTATTACAGGCCATACACTAAAGATA
27	Runx1	5	/5Phos/AGGCTAATCTGAACCGTAGCCATGGAATTATTACAGGCCATACACTAAAGATA
27	Runx1	6	/5Phos/AGGCTAAGACACCTGGTCTTAACTCTAATTATTACAGGCCATACACTAAAGATA
28	Tcf12	1	/5Phos/ATGCTAGACATGTGGGATGTGGAGGTCAATTATTACATGCCATACACTAAAGATA
28	Tcf12	2	/5Phos/ATGCTAAGGTGAAGGAGATCCCACTAATTATTACATGCCATACACTAAAGATA
28	Tcf12	3	/5Phos/ATGCTACGACCATCGAAGCTGATCGAAATTATTACATGCCATACACTAAAGATA
28	Tcf12	4	/5Phos/ATGCTAGAAAACTACTGCTTGTGTGGTAATTATTACATGCCATACACTAAAGATA
28	Tcf12	5	/5Phos/ATGCTAGGAGGAGTATGTGAGGCGGAATTATTACATGCCATACACTAAAGATA
28	Tcf12	6	/5Phos/ATGCTAAAAGGTCAGAAGAACTGTGGGTAATTATTACATGCCATACACTAAAGATA
29	Gfi1	1	/5Phos/AATCTACCATGCATAGGGCTTGAAAGGCAATTATTACAATCCATACACTAAAGATA
29	Gfi1	2	/5Phos/AATCTATGACCTCTTGAAGCTCTTGCAATTATTACAATCCATACACTAAAGATA
29	Gfi1	3	/5Phos/AATCTACTGCGTTCCTGGGAGTGCAAATTATTACAATCCATACACTAAAGATA
29	Gfi1	4	/5Phos/AATCTATCCTTACTCTGATAACCTGCGGCAATTATTACAATCCATACACTAAAGATA
29	Gfi1	5	/5Phos/AATCTAAGGAACGAGGTTCCTTCCCAATTATTACAATCCATACACTAAAGATA
29	Gfi1	6	/5Phos/AATCTACCTCGGATACTCTGAGTTCTCGTAATTATTACAATCCATACACTAAAGATA
30	Cd4	1	/5Phos/ACTCTACTAGGAGTTGTGACAGCTGCAGAATTATTACACTCCATACACTAAAGATA
30	Cd4	2	/5Phos/ACTCTAGACCTTAGAGTTGCTATCCAAGGTAATTATTACACTCCATACACTAAAGATA
30	Cd4	3	/5Phos/ACTCTAATAGCTGTGCTCTGAAAACCCAATTATTACACTCCATACACTAAAGATA
30	Cd4	4	/5Phos/ACTCTAGGGTATCTTGAGGGTGAGTGGGAATTATTACACTCCATACACTAAAGATA
30	Cd4	5	/5Phos/ACTCTACTTTTGTACGGACACCTCTTAATTATTACACTCCATACACTAAAGATA
30	Cd4	6	/5Phos/ACTCTACACTCAGTAGACACTGCCAAATTATTACACTCCATACACTAAAGATA
31	Foxp3	1	/5Phos/AGTCTATGTGGTCTGTCCTGGAGAAGGAATTATTACAGTCCATACACTAAAGATA
31	Foxp3	2	/5Phos/AGTCTACAAATTCATCTACGGTCCACACTAATTATTACAGTCCATACACTAAAGATA
31	Foxp3	3	/5Phos/AGTCTAGGTGGCTACGATGCAGCAAGAATTATTACAGTCCATACACTAAAGATA
31	Foxp3	4	/5Phos/AGTCTAAAACCAATGGTAGATTTCATAATTATTACAGTCCATACACTAAAGATA
31	Foxp3	5	/5Phos/AGTCTAGATCCCCTTTGTCTTATCAGGAATTATTACAGTCCATACACTAAAGATA
31	Foxp3	6	/5Phos/AGTCTATTCGAGATCTTGAGGAGCAGGTAATTATTACAGTCCATACACTAAAGATA
32	Ifng	1	/5Phos/ATTCTAATGACGCTTATGTTGTTGCTAATTATTACATTCCATACACTAAAGATA
32	Ifng	2	/5Phos/ATTCTAGCTACAATCTGAGTTCAGTCAGAATTATTACATTCCATACACTAAAGATA
32	Ifng	3	/5Phos/ATTCTAGGTGGACCACTCGGATGAGCTAATTATTACATTCCATACACTAAAGATA
32	Ifng	4	/5Phos/ATTCTAGATAATCTGGCTCTGCAGGAATTATTACATTCCATACACTAAAGATA
32	Ifng	5	/5Phos/ATTCTATTCAATGACTGTGCCGTGGAATTATTACATTCCATACACTAAAGATA
32	Ifng	6	/5Phos/ATTCTAAGCGTTCATTGTCTCAGAGCTAATTATTACATTCCATACACTAAAGATA
33	Il4	1	/5Phos/AAAGTAGGACGTTTGGCACATCCATCTAATTATTACAAAGCATACACTAAAGATA
33	Il4	2	/5Phos/AAAGTACCTACAGACGAGCTCACTCTAATTATTACAAAGCATACACTAAAGATA
33	Il4	3	/5Phos/AAAGTACATCGAAAAGCCCGAAAGAGTAATTATTACAAAGCATACACTAAAGATA
33	Il4	4	/5Phos/AAAGTAGCCGTCAGTGACGAGAGACAAATTATTACAAAGCATACACTAAAGATA
33	Il4	5	/5Phos/AAAGTAAATCCATTTGCATGATGCTCTTAATTATTACAAAGCATACACTAAAGATA
33	Il4	6	/5Phos/AAAGTAGAGTTCTTCTTCAAGCATGGAGTAATTATTACAAAGCATACACTAAAGATA
34	Il17a	1	/5Phos/ACAGTAGGTAGTCTGAGGGCCTTCTGAATTATTACACAGCATACACTAAAGATA
34	Il17a	2	/5Phos/ACAGTATTGAGGTTGACCTTCACATTAATTATTACACAGCATACACTAAAGATA
34	Il17a	3	/5Phos/ACAGTAAGTGAAGGGGCAGCTCTCAAATTATTACACAGCATACACTAAAGATA
34	Il17a	4	/5Phos/ACAGTATTACACCTTCTTTTCATTGTGGAATTATTACACAGCATACACTAAAGATA
34	Il17a	5	/5Phos/ACAGTATCTATCAGGGTCTTCATTGCGGTAATTATTACACAGCATACACTAAAGATA
34	Il17a	6	/5Phos/ACAGTATTCATGTGGTGGTCCAGCTAATTATTACACAGCATACACTAAAGATA
35	Tbx21	1	/5Phos/AGAGTATACATGGACTCAAAGTTCTCCCAATTATTACAGAGCATACACTAAAGATA
35	Tbx21	2	/5Phos/AGAGTAAATGAAACTTCCTGGCGCATAATTATTACAGAGCATACACTAAAGATA
35	Tbx21	3	/5Phos/AGAGTAGTGTTAGAAGCACTGCAGGAATTATTACAGAGCATACACTAAAGATA
35	Tbx21	4	/5Phos/AGAGTACGCCTAGTCCTGAGTCGCTAATTATTACAGAGCATACACTAAAGATA
35	Tbx21	5	/5Phos/AGAGTAATAACTGTGTTCCCGAGGTGTAATTATTACAGAGCATACACTAAAGATA
35	Tbx21	6	/5Phos/AGAGTAACCCTTCAAACCCTTCCTCTAATTATTACAGAGCATACACTAAAGATA
36	Ccr7	1	/5Phos/ATAGTACCAAAGATCCAGGACTTGGCAATTATTACATAGCATACACTAAAGATA
36	Ccr7	2	/5Phos/ATAGTACATCTTGGCAGAAGCACACCTAATTATTACATAGCATACACTAAAGATA
36	Ccr7	3	/5Phos/ATAGTAGGTAGCAGAAACTCATAGCCAGAATTATTACATAGCATACACTAAAGATA
36	Ccr7	4	/5Phos/ATAGTATGATCAAGGCCTCCACTTGGAATTATTACATAGCATACACTAAAGATA
36	Ccr7	5	/5Phos/ATAGTAGAAGGCATACAAGAAAGGGTTGACGAATTATTACATAGCATACACTAAAGATA
36	Ccr7	6	/5Phos/ATAGTAGTGGCTGACAGAGAACAAAGAATTATTACATAGCATACACTAAAGATA
37	Sell	1	/5Phos/AACGTAACAGGCGTCATCGTTCCATAATTATTACAACGCATACACTAAAGATA
37	Sell	2	/5Phos/AACGTAATGACGGCTACAGGAATGAAGAGGAATTATTACAACGCATACACTAAAGATA
37	Sell	3	/5Phos/AACGTATTTTGTTGGTTCCCACCCAAATTATTACAACGCATACACTAAAGATA
37	Sell	4	/5Phos/AACGTACTTGATATAGATCTCCACACAATTATTACAACGCATACACTAAAGATA
37	Sell	5	/5Phos/AACGTATTGGGCAAGTTAAGGAGCAAATTATTACAACGCATACACTAAAGATA
37	Sell	6	/5Phos/AACGTAGTTGGTCATGAAGAAATCCTAATTATTACAACGCATACACTAAAGATA
38	Adgre1	1	/5Phos/ACCGTAGCACTCTGTAAGGACACTGGGAATTATTACACCGCATACACTAAAGATA
38	Adgre1	2	/5Phos/ACCGTATGGAATACTTAGGGCAGATCCCAATTATTACACCGCATACACTAAAGATA
38	Adgre1	3	/5Phos/ACCGTACTCAGACTTCTGCTTTGGCTAATTATTACACCGCATACACTAAAGATA
38	Adgre1	4	/5Phos/ACCGTATGAGCAGACAGTGAATGAGGAATTATTACACCGCATACACTAAAGATA
38	Adgre1	5	/5Phos/ACCGTACTTCCGAGAGTGTTGTGGCAATTATTACACCGCATACACTAAAGATA
38	Adgre1	6	/5Phos/ACCGTATCTTGGAAGTGGATGGCATAATTATTACACCGCATACACTAAAGATA
39	Cd68	1	/5Phos/AGCGTATCCTAGCAAGATCAGACACAAATTATTACAGCGCATACACTAAAGATA
39	Cd68	2	/5Phos/AGCGTAATTCGGATTTGAATTTGGGCTAATTATTACAGCGCATACACTAAAGATA
39	Cd68	3	/5Phos/AGCGTATTCTGCGCCATGAATGTCCAATTATTACAGCGCATACACTAAAGATA
39	Cd68	4	/5Phos/AGCGTAATATGCCCCAAGCCTTTCTAATTATTACAGCGCATACACTAAAGATA
39	Cd68	5	/5Phos/AGCGTATCCTTCCTCAATCCAATCCCAATTATTACAGCGCATACACTAAAGATA
39	Cd68	6	/5Phos/AGCGTATTGTGGGTCCGGAGCTGGTAATTATTACAGCGCATACACTAAAGATA
40	Csf1r	1	/5Phos/ATCGTACATTGTAGGGCAACTGAGTAGGGTAATTATTACATCGCATACACTAAAGATA
40	Csf1r	2	/5Phos/ATCGTATGCTGTATGCTAGGGTAGGCATAATTATTACATCGCATACACTAAAGATA
40	Csf1r	3	/5Phos/ATCGTAGTACAACGGTAGGTCCCAGTAATTATTACATCGCATACACTAAAGATA
40	Csf1r	4	/5Phos/ATCGTAGTCAAGGACTTTAGCCTTGCGAATTATTACATCGCATACACTAAAGATA
40	Csf1r	5	/5Phos/ATCGTATTTTGCGTAAGACCTGCCTAATTATTACATCGCATACACTAAAGATA
40	Csf1r	6	/5Phos/ATCGTATAAGGACACTTAGGAGAGGAGTAATTATTACATCGCATACACTAAAGATA
41	Lyz2	1	/5Phos/AAGGTAACAACGTTCATAGACCTTGGAATTATTACAAGGCATACACTAAAGATA
41	Lyz2	2	/5Phos/AAGGTAGGAAATCGAGGGAATGTGAAATTATTACAAGGCATACACTAAAGATA
42	Itgax	1	/5Phos/ACGGTACGCATATTTTACTGGAAGCTCCAAAATTATTACACGGCATACACTAAAGATA
42	Itgax	2	/5Phos/ACGGTACTTAGCTGCCTTACAGAACCCAATTATTACACGGCATACACTAAAGATA
42	Itgax	3	/5Phos/ACGGTACGTCCATGTGAAAATGTGTCAGCTAATTATTACACGGCATACACTAAAGATA
42	Itgax	4	/5Phos/ACGGTACCACCTATTTGGTTAGTGGCTAATTATTACACGGCATACACTAAAGATA
42	Itgax	5	/5Phos/ACGGTAGGCATCGATGCAATGGCCTAATTATTACACGGCATACACTAAAGATA
42	Itgax	6	/5Phos/ACGGTAATAACGAATGATGCTTGCAGCAATTATTACACGGCATACACTAAAGATA
43	Itgam	1	/5Phos/AGGGTATGATCCCATACGGTCACATTGTAATTATTACAGGGCATACACTAAAGATA
43	Itgam	2	/5Phos/AGGGTAACAGGATCTCAGTGCTGCTAATTATTACAGGGCATACACTAAAGATA
43	Itgam	3	/5Phos/AGGGTAGGATATCTCCTTCGCGCAGAATTATTACAGGGCATACACTAAAGATA
43	Itgam	4	/5Phos/AGGGTACTGAGATCGTCTTGGCAGATAATTATTACAGGGCATACACTAAAGATA
43	Itgam	5	/5Phos/AGGGTACCTCAAGATGACTGCAGAAGCAATTATTACAGGGCATACACTAAAGATA
43	Itgam	6	/5Phos/AGGGTAGTCAAATGATAGGTTGCCCTAATTATTACAGGGCATACACTAAAGATA
44	Flt3	1	/5Phos/ATGGTATCGGATTCGTGGGTACGCTAATTATTACATGGCATACACTAAAGATA
44	Flt3	2	/5Phos/ATGGTATGGGAGATTTGTCCGAACACTTCTAATTATTACATGGCATACACTAAAGATA
44	Flt3	3	/5Phos/ATGGTAGTTCCTTCCCACGGAAGACAAATTATTACATGGCATACACTAAAGATA
44	Flt3	4	/5Phos/ATGGTACAGCATTTGACCAGAAGCCCTAATTATTACATGGCATACACTAAAGATA
44	Flt3	5	/5Phos/ATGGTATCTCTCTCGGGAACTCCCAAATTATTACATGGCATACACTAAAGATA
44	Flt3	6	/5Phos/ATGGTAGGGCGTCATCATTTTCTGCAATTATTACATGGCATACACTAAAGATA
45	Sirpa	1	/5Phos/AATGTATACAGAAACAGGACGCGGAAATTATTACAATGCATACACTAAAGATA
45	Sirpa	2	/5Phos/AATGTAGAAAGATGGCTCAGGCTTGAATTATTACAATGCATACACTAAAGATA
45	Sirpa	3	/5Phos/AATGTACGCACCTACAGAAATAGGCAGGTAATTATTACAATGCATACACTAAAGATA
45	Sirpa	4	/5Phos/AATGTACAACATTAGGTCAGCATTGGGTAATTATTACAATGCATACACTAAAGATA
45	Sirpa	5	/5Phos/AATGTAGCTGGAATCAGGAATCCCCAATTATTACAATGCATACACTAAAGATA
45	Sirpa	6	/5Phos/AATGTATTCCATAGGCTTGGGAGCCAATTATTACAATGCATACACTAAAGATA
46	Cd19	1	/5Phos/ACTGTACTTCATCTAAAGCTGTGGCTAATTATTACACTGCATACACTAAAGATA
46	Cd19	2	/5Phos/ACTGTAGTGGATTTCCATAGGACCCAATTATTACACTGCATACACTAAAGATA
46	Cd19	3	/5Phos/ACTGTATCCCGTACTGGTTCTGGGTAATTATTACACTGCATACACTAAAGATA
46	Cd19	4	/5Phos/ACTGTACGTTCTCATAGAATTCAGAGCCCTAATTATTACACTGCATACACTAAAGATA
46	Cd19	5	/5Phos/ACTGTAGGATGTTAGGTGGCTAAATGCCAATTATTACACTGCATACACTAAAGATA
46	Cd19	6	/5Phos/ACTGTAACCAGTTCTCAACAGCCAGAATTATTACACTGCATACACTAAAGATA
47	Cd79a	1	/5Phos/AGTGTAAGATGATCCCTTCTGCTGTGATGAATTATTACAGTGCATACACTAAAGATA
47	Cd79a	2	/5Phos/AGTGTATGACAAGAAGAGGAGGAGAGGAATTATTACAGTGCATACACTAAAGATA
47	Cd79a	3	/5Phos/AGTGTACACTAGAGAGGGAGCTGGAAATTATTACAGTGCATACACTAAAGATA
47	Cd79a	4	/5Phos/AGTGTAGGTGGGAGAATAGGGTGGGAATTATTACAGTGCATACACTAAAGATA
47	Cd79a	5	/5Phos/AGTGTATCCTCGCCCAAGTTCACCGTAATTATTACAGTGCATACACTAAAGATA
47	Cd79a	6	/5Phos/AGTGTAACGCGGAGGTAAGTACCACAGGAATTATTACAGTGCATACACTAAAGATA
48	Ms4a1	1	/5Phos/ATTGTATGAAGAAGCTTTGTGTGGGGCAATTATTACATTGCATACACTAAAGATA
48	Ms4a1	2	/5Phos/ATTGTACAAGGATTCCTGCTCTTGGGAATTATTACATTGCATACACTAAAGATA
48	Ms4a1	3	/5Phos/ATTGTACGACAGAATGCCCAAGAACAAATTATTACATTGCATACACTAAAGATA
48	Ms4a1	4	/5Phos/ATTGTATTTTGTAGGCTCTGCTGGGAAAGGTAATTATTACATTGCATACACTAAAGATA
48	Ms4a1	5	/5Phos/ATTGTAGATGGGTGCGAAGACCCCTAATTATTACATTGCATACACTAAAGATA
48	Ms4a1	6	/5Phos/ATTGTAATGAGAATTGGATTCTTCAGCGTAATTATTACATTGCATACACTAAAGATA
49	Cd22	1	/5Phos/AAATTAGTTGTACCTACAGACCAGGGTAATTATTACAAATCATACACTAAAGATA
49	Cd22	2	/5Phos/AAATTAGAGAAATTCAGTCCACAGGTCAGAATTATTACAAATCATACACTAAAGATA
49	Cd22	3	/5Phos/AAATTACACACTCTTTCCGTGGTCCGTAATTATTACAAATCATACACTAAAGATA
49	Cd22	4	/5Phos/AAATTAGTGTCATCCATTGCCGGATAATTATTACAAATCATACACTAAAGATA
49	Cd22	5	/5Phos/AAATTACTTACCTTCAGTACCTTCACGTCTAATTATTACAAATCATACACTAAAGATA
49	Cd22	6	/5Phos/AAATTAGAGACATTGAGGTGAATGGGAATTATTACAAATCATACACTAAAGATA
50	Bcl2	1	/5Phos/ACATTATCACGACGGTAGCGACGAGAGAATTATTACACATCATACACTAAAGATA
50	Bcl2	2	/5Phos/ACATTAGTTGACGCTCTCCACACACAAATTATTACACATCATACACTAAAGATA
50	Bcl2	3	/5Phos/ACATTACACAGGGCGATGTTGTCCAAATTATTACACATCATACACTAAAGATA
50	Bcl2	4	/5Phos/ACATTACACCGAACACTTGATTCTGGTAATTATTACACATCATACACTAAAGATA
50	Bcl2	5	/5Phos/ACATTAATGTCAATCCGTAGGAATCCAATTATTACACATCATACACTAAAGATA
50	Bcl2	6	/5Phos/ACATTAAATCAGGTGTGTTTTCCTTAATTATTACACATCATACACTAAAGATA
51	Il7r	1	/5Phos/AGATTAGTCTTGATACACAGGAGGCCAATTATTACAGATCATACACTAAAGATA
51	Il7r	2	/5Phos/AGATTAAGTTGCTTTCACCCCTTGCAATTATTACAGATCATACACTAAAGATA
51	Il7r	3	/5Phos/AGATTACTAGAGGAAAGGAGTGGAGGAATTATTACAGATCATACACTAAAGATA
51	Il7r	4	/5Phos/AGATTAATTGAAACTCACATTCAGACTAATTATTACAGATCATACACTAAAGATA
51	Il7r	5	/5Phos/AGATTACGACTTTCAGGTCAGAGGGAATTATTACAGATCATACACTAAAGATA
51	Il7r	6	/5Phos/AGATTAGATTCAAAATTGTGACTTGCAGTAATTATTACAGATCATACACTAAAGATA
52	Pdcd1	1	/5Phos/ATATTAGAAGACAGCTAGGGCCCAGAATTATTACATATCATACACTAAAGATA
52	Pdcd1	2	/5Phos/ATATTACCAGTTGGACAAGCTGCAGAATTATTACATATCATACACTAAAGATA
52	Pdcd1	3	/5Phos/ATATTAGCTACCCTGACTGTCTGAAGAATTATTACATATCATACACTAAAGATA
52	Pdcd1	4	/5Phos/ATATTAGTGAAGGAGAGCCAGAACCAATTATTACATATCATACACTAAAGATA
52	Pdcd1	5	/5Phos/ATATTAAACCATTACAGAAGGCGGCCAATTATTACATATCATACACTAAAGATA
52	Pdcd1	6	/5Phos/ATATTACTCAGATCTCTCCATTTCCAGAATTATTACATATCATACACTAAAGATA
53	Xcr1	1	/5Phos/AACTTAAACACAGGCAGTAGACAGGAGAATTATTACAACTCATACACTAAAGATA
53	Xcr1	2	/5Phos/AACTTACTCTGTCTGGACCTTGTGCGAATTATTACAACTCATACACTAAAGATA
53	Xcr1	3	/5Phos/AACTTAGAGTACAGGACAATGGTAGAGAATTATTACAACTCATACACTAAAGATA
53	Xcr1	4	/5Phos/AACTTAATCGGTGGATGGTCATGATGAATTATTACAACTCATACACTAAAGATA
53	Xcr1	5	/5Phos/AACTTACATATGTAAAGGTACCAGGGGAATTATTACAACTCATACACTAAAGATA
53	Xcr1	6	/5Phos/AACTTATGTACGCTTTGTGCTTCCTAATTATTACAACTCATACACTAAAGATA
54	Irf8	1	/5Phos/ACCTTATATATGGCTCAGAAATGTCCAGAATTATTACACCTCATACACTAAAGATA
54	Irf8	2	/5Phos/ACCTTAGGCATATCCGGTCACCAGTAATTATTACACCTCATACACTAAAGATA
54	Irf8	3	/5Phos/ACCTTATTGTGAACAGGTTGTCCTGGCAATTATTACACCTCATACACTAAAGATA
54	Irf8	4	/5Phos/ACCTTATTGTAAGGTATGGCCTGTAGCTAATTATTACACCTCATACACTAAAGATA
54	Irf8	5	/5Phos/ACCTTACACAACCAAAATTCCTGCGAATTATTACACCTCATACACTAAAGATA
54	Irf8	6	/5Phos/ACCTTACAGGTAAGGCTTTCCTGCAAATTATTACACCTCATACACTAAAGATA
55	Irf4	1	/5Phos/AGCTTAGTAGGGAAACAGGACCTGGTAATTATTACAGCTCATACACTAAAGATA
55	Irf4	2	/5Phos/AGCTTAACGTGTTCAGGTAACTCGTAGCCAATTATTACAGCTCATACACTAAAGATA
55	Irf4	3	/5Phos/AGCTTACTGTGTGTCAAAGAGCTTGCAAATTATTACAGCTCATACACTAAAGATA
55	Irf4	4	/5Phos/AGCTTACTGTGATGAGCTTCCTCTGTAATTATTACAGCTCATACACTAAAGATA
55	Irf4	5	/5Phos/AGCTTACATTGATATGGGATTTCTGGGAATTATTACAGCTCATACACTAAAGATA
55	Irf4	6	/5Phos/AGCTTAAGTTTCACTTACGGTGCAGGAATTATTACAGCTCATACACTAAAGATA
56	H2-Aa	1	/5Phos/ATCTTACAAGACTCCCAAGTTGTGTAATTATTACATCTCATACACTAAAGATA
56	H2-Aa	2	/5Phos/ATCTTAAGCTGGTCTCATAAACACCGTAATTATTACATCTCATACACTAAAGATA
56	H2-Aa	3	/5Phos/ATCTTACCATAGGTGCCTACGTGGTAATTATTACATCTCATACACTAAAGATA
56	H2-Aa	4	/5Phos/ATCTTACTTGAATGATGAAGATGGTGCCCAAATTATTACATCTCATACACTAAAGATA
56	H2-Aa	5	/5Phos/ATCTTAAAAGGCCCTGGGTGTCTGGAATTATTACATCTCATACACTAAAGATA
57	Cd40	1	/5Phos/AAGTTATGACTGATTGGAGAAGAAGCAATTATTACAAGTCATACACTAAAGATA
57	Cd40	2	/5Phos/AAGTTACACACTGCCCTAGATGGACCGAATTATTACAAGTCATACACTAAAGATA
57	Cd40	3	/5Phos/AAGTTAACAGTGTCTGATTCTGCGGTAATTATTACAAGTCATACACTAAAGATA
57	Cd40	4	/5Phos/AAGTTACCAAGTTCTTATCCTCACAGCTAATTATTACAAGTCATACACTAAAGATA
57	Cd40	5	/5Phos/AAGTTACTGAGCACATGCCTCGCAATCCTAATTATTACAAGTCATACACTAAAGATA
57	Cd40	6	/5Phos/AAGTTAGTCACATGGGTGGCATTGGGAATTATTACAAGTCATACACTAAAGATA
58	Cd83	1	/5Phos/ACGTTATTCCGTACCAGGTTTAGAAATAATTATTACACGTCATACACTAAAGATA
58	Cd83	2	/5Phos/ACGTTAACTCTGTAGCTTCCTTGGGAATTATTACACGTCATACACTAAAGATA
58	Cd83	3	/5Phos/ACGTTAGGGAATAGGCCCTTCTCCTAATTATTACACGTCATACACTAAAGATA
58	Cd83	4	/5Phos/ACGTTACTCAGTCCATTGTCTGCCCTAATTATTACACGTCATACACTAAAGATA
58	Cd83	5	/5Phos/ACGTTAGACCAGATAGCCACATGAAACATAATTATTACACGTCATACACTAAAGATA
58	Cd83	6	/5Phos/ACGTTATCGTGATCATATGATGGTGCTAATTATTACACGTCATACACTAAAGATA
59	Cd86	1	/5Phos/AGGTTAGTCTCCACGGAAACAGCATAATTATTACAGGTCATACACTAAAGATA
59	Cd86	2	/5Phos/AGGTTAAACCAACTTTTGCTGGTCCTAATTATTACAGGTCATACACTAAAGATA
59	Cd86	3	/5Phos/AGGTTAGGCTGTTGGAGATACTGAACAGTAATTATTACAGGTCATACACTAAAGATA
59	Cd86	4	/5Phos/AGGTTACCAGAACACACACAACGGTAATTATTACAGGTCATACACTAAAGATA
59	Cd86	5	/5Phos/AGGTTACTTGTGACATACAATGATGAGCAGCAATTATTACAGGTCATACACTAAAGATA
59	Cd86	6	/5Phos/AGGTTATTCATCAATGTGACTGCTCTCTAATTATTACAGGTCATACACTAAAGATA
60	H2-K1	1	/5Phos/ATGTTACGGCGATTCGCGACTTCTGAGTAATTATTACATGTCATACACTAAAGATA
60	H2-K1	2	/5Phos/ATGTTAATCAGAGGTCTGGGAGCCTAATTATTACATGTCATACACTAAAGATA
60	H2-K1	3	/5Phos/ATGTTAAGGCGTACTGCTGGTACCCAATTATTACATGTCATACACTAAAGATA
60	H2-K1	4	/5Phos/ATGTTATCAGTGTTTGGCTGAACCAGAATTATTACATGTCATACACTAAAGATA
61	Ccl17	1	/5Phos/AATTTACCTGATAGGAATGGCCCCTAATTATTACAATTCATACACTAAAGATA
61	Ccl17	2	/5Phos/AATTTATGGAACACTCCACTGAGGTCTAATTATTACAATTCATACACTAAAGATA
61	Ccl17	3	/5Phos/AATTTATGTTTGTCTTTGGGGTCTGCAAATTATTACAATTCATACACTAAAGATA
61	Ccl17	4	/5Phos/AATTTAACCAAAAGCTGAGGTGAAGGAATTATTACAATTCATACACTAAAGATA
61	Ccl17	5	/5Phos/AATTTATTATGTTGAAACCATGGACAGCAGAATTATTACAATTCATACACTAAAGATA
62	Ccl22	1	/5Phos/ACTTTAACGGTTATCAAAACAACGCCAGAATTATTACACTTCATACACTAAAGATA
62	Ccl22	2	/5Phos/ACTTTACTAAACGTGATGGCAGAGGAATTATTACACTTCATACACTAAAGATA
62	Ccl22	3	/5Phos/ACTTTATATGGAGTAGCTTCTTCACCCAATTATTACACTTCATACACTAAAGATA
62	Ccl22	4	/5Phos/ACTTTAAGCTACACAGGCAAGGAGTAATTATTACACTTCATACACTAAAGATA
62	Ccl22	5	/5Phos/ACTTTAGGCAGGATTTTGAGGTCCAGAATTATTACACTTCATACACTAAAGATA
62	Ccl22	6	/5Phos/ACTTTAGCATGTGGTTGAAGAGGGGTAATTATTACACTTCATACACTAAAGATA
63	Ccr4	1	/5Phos/AGTTTATCGAGTTGACCGAGTACTGGGTAATTATTACAGTTCATACACTAAAGATA
63	Ccr4	2	/5Phos/AGTTTAGATCTTGCACAGACCTAGTAATTATTACAGTTCATACACTAAAGATA
63	Ccr4	3	/5Phos/AGTTTATGATCCACAGTGGACTGCGAATTATTACAGTTCATACACTAAAGATA
63	Ccr4	4	/5Phos/AGTTTAAAATGACGGGGTTAAGGCAAATTATTACAGTTCATACACTAAAGATA
63	Ccr4	5	/5Phos/AGTTTAATCTCTACGCTTGTAACCAGGCTAATTATTACAGTTCATACACTAAAGATA
63	Ccr4	6	/5Phos/AGTTTAAACTGTTCTAACTTTTAATACAACTAATTATTACAGTTCATACACTAAAGATA
64	Ccl25	1	/5Phos/ATTTTACACAGCACGTAGGTTGCAGAATTATTACATTTCATACACTAAAGATA
64	Ccl25	2	/5Phos/ATTTTACCGGAGAACATTCCATTTGATAATTATTACATTTCATACACTAAAGATA
64	Ccl25	3	/5Phos/ATTTTACAATAGCTCCTTGGTGAGTAATTATTACATTTCATACACTAAAGATA
64	Ccl25	4	/5Phos/ATTTTATGCCTATGGGATCAGTGAACTAATTATTACATTTCATACACTAAAGATA
64	Ccl25	5	/5Phos/ATTTTAAGTTCCTTCCTCATACATGCTAATTATTACATTTCATACACTAAAGATA
64	Ccl25	6	/5Phos/ATTTTATCATGTCCTCTGGATTCCCAAATTATTACATTTCATACACTAAAGATA

## Sheet: Decoding probes
Decoding dinucleotide	Probe sequence
CC	/5Alex488N/NNNNNNCC
GG	/5Alex488N/NNNNNNGG
TT	/5Alex488N/NNNNNNTT
AC	/5Alex546N/NNNNNNAC
CA	/5Alex546N/NNNNNNCA
GT	/5Alex546N/NNNNNNGT
TG	/5Alex546N/NNNNNNTG
AG	/5Alex594N/NNNNNNAG
GA	/5Alex594N/NNNNNNGA
CT	/5Alex594N/NNNNNNCT
TC	/5Alex594N/NNNNNNTC
AT	/5Alex647N/NNNNNNAT
TA	/5Alex647N/NNNNNNTA
GC	/5Alex647N/NNNNNNGC
CG	/5Alex647N/NNNNNNCG

## Sheet: Reading probes
Probe index	Probe sequence
SeqA1	/5Phos/ATACACTAAAG/3InvdT/
seqA2	/5Phos/CATACACTAAA/3InvdT/
seqA3	/5Phos/(N:25252525)CATACACTAA/3InvdT/
seqA4	/5Phos/(N:25252525)(N)CATACACTA/3InvdT/
